# Supplementary material for: A transgenic approach for controlling Lygus in cotton
Source: Nat Commun. 2016 Jul 18;7:12213. doi: 10.1038/ncomms12213 (PMC4960306; doi:10.1038/ncomms12213)
Supplement: Supplementary Data 1 — Mutagenic oligonucleotide sequences [file ncomms12213-s2.xlsx]

## Sheet: Mutagenic oligos
sequence_name	sequence_val
TIC807_pMON106128-DOT1-sense	CTHMTCCTVAWMATRRTKWTARWGGCSSATtCATGAGTTGGTATTTTGCAA
TIC807_pMON106128-DOT1-anti	AATSSGCCWYTAWMAYYATKWTBAGGAKDAgAGATCCAAGTTAAAATAGGATAAC
TIC807-membrane-DOT-1st-strand-polar-sense	GAAGAGAAAGTTRVKGTTRVKATTHCATTTAtTGGAGAAGGAGGTGGTAAG
TIC807-membrane-DOT-1st-strand-polar-anti	ATAAATGDAATMBYAACMBYAACTTTCTCTTcAAGAGTATCAGAGATTTTCCCT
TIC807-membrane-DOT-2nd-strand-polar-sense	CTRVKATARVKGCTRVCTTTGCACATAaTAGTAGTACAACAACTTTTCAACAG
TIC807-membrane-DOT-2nd-strand-polar-anti	TTATGTGCAAAGBYAGCMBYTATMBYAgTAGAATTCTTACCACCTCCTTC
Tic807-membrane-DOT-1st-strand-phobic-sense	GAGAAABWCAGCBWCAGTNWCCCTTTTAtTGGAGAAGGAGGTGGTAAG
Tic807-membrane-DOT-1st-strand-phobic-anti	ATAAAAGGGWNACTGWVGCTGWVTTTCTcTTCAAGAGTATCAGAGATTTTCC
TIC807-membrane-DOT-2nd-strand-phobic-sense	CTACADWCGAABWCAATBWCGCACATAaTAGTAGTACAACAACTTTTCAACAG
TIC807-membrane-DOT-2nd-strand-phobic-anti	TTATGTGCGWVATTGWVTTCGWHTGTAgTAGAATTCTTACCACCTCCTTC
Tic807_HYS_deletions-sense	CGGAGCATTATTCTGGTTATCcTATTTTAACTTGGATCTCTAGTCC
Tic807_HYS_deletions-anti	GGATAACCAGAATAATGCTCCgTACTATCAATAGTTGTCATCAAATC
TIC807_HYS-Insertion-1-sense	AGCATTATTCCCACTACTCCCaTTATTCTGGTTATCCTATTTTAACT
TIC807_HYS-Insertion-1-anti	TGGGAGTAGTGGGAATAATGCtCCGTACTATCAATAGTTGTCATC
TIC807_HYS_DOT2-sense	CGSAKCATTWCASCCATTWCASCGgTTATCCTATTTTAACTTGGATCTC
TIC807_HYS_DOT2-anti	CCGSTGWAATGGSTGWAATGMTSCgTACTATCAATAGTTGTCATCAAATC
TIC807_pMON106128-mutation-1-anti	BGTTTGTTAATACTTGTGTAGTTgTAAAGATCGTTTCTAAGTTTTGTGGTATTG
TIC807_pMON106128-mutation-1-sense	CAVAKDCAGTATCTTTTGCcAAGAAAACAACCACGACAACGTCA
TIC807_pMON106128-mutation-2-sense	AASSAGTGDTADTASSASSADCAAaACAGGTAGTAGCTACGCTGGTTATTATG
TIC807_pMON106128-mutation-2-anti	TTTGHTSSTSSTAHTAHCACTSSTtGTGAGATGTTCCATTCAATGTCGG
TIC807_pMON106128-mutation-3-anti	TGATCGAAGCGAACCgTCGCATAGACCCCTGCTGAA
TIC807_pMON106128-mutation-3-sense	TAVAKAAAACATGGTACGCaAGACATGCTACTCTTCATAATGGGAAG
TIC807_pMON106128-mutation-1-ladder-1-sense	CAACTACACAAGTATTAACAAACVAKDCAVAKDTAVAKCAAD
TIC807_pMON106128-mutation-1-ladder-2-anti	GGCAAAAGATACTGHMTBTGHTTGMTBTAHMTBTGHMT
TIC807_pMON106128-mutation-3-ladder-1-sense	CGGTTCGCTTCGATCAGTWCVAKDTAMACVAKDTAARADCAD
TIC807_pMON106128-mutation-3-ladder-2-anti	TGCGTACCATGTTTTMTBTAHTGHTYTTAHMTBGTKTAHMTBGWAC
TIC807_pMON106128-mutation-4-sense	AACVAKDCAVAKDTAVAKCAADCAVAKDCAGTAtCTTTTGCCAAGAAAACAACCACG
TIC807_pMON106128-mutation-4-anti	ATACTGHMTBTGHTTGMTBTAHMTBTGHMTBGTtTGTTAATACTTGTGTAGTTGTAAAGATCGTTT
TIC807_pMON106128-mutation-5-sense	AASSAGTGDTADTASSASSADCAAAACAGGTAGtAGCTACGCTGGTTATTATGGGTGG
TIC807_pMON106128-mutation-5-anti	ACTACCTGTTTTGHTSSTSSTAHTAHCACTSSTtGTGAGATGTTCCATTCAATGTCGG
TIC807_pMON106128-mutation-6-sense	AGTWCVAKDTAMACVAKDTAARADCADTAVAKAaAACATGGTACGCAAGACATGCTACT
TIC807_pMON106128-mutation-6-anti	TTMTBTAHTGHTYTTAHMTBGTKTAHMTBGWACtGATCGAAGCGAACCGTCGC
TIC807_pMON106128-mutation-20-sense	GATCTCTHMCCCTVAKMACRRCKWCTCAGgCCCATTCATGAGTTGGTATTTT
TIC807_pMON106128-mutation-20-anti	CCTGAGWMGYYGTKMTBAGGGKDAGAGATcCAAGTTAAAATAGGATAACCAGAATAAT
TIC807_pMON106128-A281-sense	ACATGGTACTAAGCATGCTgACTAAAGCCCGAAAGGAAGTAATCA
TIC807_pMON106128-A281-anti	CAGCATGCTTAGTACCATGtTTTCTCAATCGTCCTTAGATTATGAATGT
TIC807_pMON106128-G289-sense	TCTTCATAATTAAGCATGCTgACTAAAGCCCGAAAGGAAGTAATCA
TIC807_pMON106128-G289-anti	CAGCATGCTTAATTATGAAGaGTAGCATGTCTTGCGTACCATGTTT
TIC807_pMON106128-S293-sense	TGGGAAGAAAATTTAAGCaTGCTGACTAAAGCCCGAAAGG
TIC807_pMON106128-S293-anti	TGCTTAAATTTTCTTCCCaTTATGAAGAGTAGCATGTCTTGCGTAC
TIC807_pMON106128-A301-sense	ACAGAAATGTAAGCATGCTgACTAAAGCCCGAAAGGAAGTAATCA
TIC807_pMON106128-A301-anti	CAGCATGCTTACATTTCTGtAACGTTATTAATAGAAATTTTCTTCCCATT
TIC807_pMON106128-S304-sense	AATGGCACCTACATAAGCaTGCTGACTAAAGCCCGAAAGG
TIC807_pMON106128-S304-anti	TGCTTATGTAGGTGCCATtTCTGTAACGTTATTAATAGAAATTTTCTTCCC
TIC807_pMON106128-mutation-21-sense	ATACTCTTGAAGAGAAABWCAGCGTTAGTATTCcTTTTATTGGAGAAGGAGGTG
TIC807_pMON106128-mutation-21-anti	GGAATACTAACGCTGWVTTTCTCTTCAAGAGTAtCAGAGATTTTCCCTCCTTC
TIC807_pMON106128-mutation-22-sense	GATACTCTTGAAGAGAAAGTTRVKGTTAGTATTCcTTTTATTGGAGAAGGAGGTG
TIC807_pMON106128-mutation-22-anti	GGAATACTAACMBYAACTTTCTCTTCAAGAGTATcAGAGATTTTCCCTCCTTCA
TIC807_pMON106128-mutation-29-sense	TTGAAGAGAAABWCAGCBWCAGTATTCCTTTTAtTGGAGAAGGAGGTGGTAAG
TIC807_pMON106128-mutation-29-anti	ATAAAAGGAATACTGWVGCTGWVTTTCTCTTCAaGAGTATCAGAGATTTTCCCTCC
TIC807_pMON106128-mutation-30-sense	TTGAAGAGAAABWCAGCGTTAGTNWCCCTTTTAtTGGAGAAGGAGGTGGTAAG
TIC807_pMON106128-mutation-30-anti	ATAAAAGGGWNACTAACGCTGWVTTTCTCTTCAaGAGTATCAGAGATTTTCCCTCC
TIC807_pMON106128-mutation-31-sense	TTGAAGAGAAAGTTAGCBWCAGTNWCCCTTTTAtTGGAGAAGGAGGTGGTAAG
TIC807_pMON106128-mutation-31-anti	ATAAAAGGGWNACTGWVGCTAACTTTCTCTTCAaGAGTATCAGAGATTTTCCCTCC
TIC807_pMON106128-mutation-32-sense	TTGAAGAGAAAGTTRVKGTTRVKATTCCTTTTAtTGGAGAAGGAGGTGGTAAG
TIC807_pMON106128-mutation-32-anti	ATAAAAGGAATMBYAACMBYAACTTTCTCTTCAaGAGTATCAGAGATTTTCCCTCC
TIC807_pMON106128-mutation-33-sense	TTGAAGAGAAAGTTRVKGTTAGTATTHCATTTATtGGAGAAGGAGGTGGTAAGAA
TIC807_pMON106128-mutation-33-anti	AATAAATGDAATACTAACMBYAACTTTCTCTTCAaGAGTATCAGAGATTTTCCCTCC
TIC807_pMON106128-mutation-34-sense	TTGAAGAGAAAGTTAGCGTTRVKATTHCATTTAtTGGAGAAGGAGGTGGTAAG
TIC807_pMON106128-mutation-34-anti	ATAAATGDAATMBYAACGCTAACTTTCTCTTCAaGAGTATCAGAGATTTTCCCTCC
TIC807_pMON106128-mutation-23-sense	TTGAAGAGAAABWCAGCGTTAGTATTCCTTTTAtTGGAGAAGGAGGTGGTAAG
TIC807_pMON106128-mutation-23-anti	ATAAAAGGAATACTAACGCTGWVTTTCTCTTCAaGAGTATCAGAGATTTTCCCTCC
TIC807_pMON106128-mutation-24-sense	TTGAAGAGAAAGTTAGCBWCAGTATTCCTTTTAtTGGAGAAGGAGGTGGTAAG
TIC807_pMON106128-mutation-24-anti	ATAAAAGGAATACTGWVGCTAACTTTCTCTTCAaGAGTATCAGAGATTTTCCCTCC
TIC807_pMON106128-mutation-25-sense	TTGAAGAGAAAGTTAGCGTTAGTNWCCCTTTTAtTGGAGAAGGAGGTGGTAAG
TIC807_pMON106128-mutation-25-anti	ATAAAAGGGWNACTAACGCTAACTTTCTCTTCAaGAGTATCAGAGATTTTCCCTCC
TIC807_pMON106128-mutation-26-sense	TTGAAGAGAAAGTTRVKGTTAGTATTCCTTTTAtTGGAGAAGGAGGTGGTAAG
TIC807_pMON106128-mutation-26-anti	ATAAAAGGAATACTAACMBYAACTTTCTCTTCAaGAGTATCAGAGATTTTCCCTCC
TIC807_pMON106128-mutation-27-sense	TTGAAGAGAAAGTTAGCGTTRVKATTCCTTTTAtTGGAGAAGGAGGTGGTAAG
TIC807_pMON106128-mutation-27-anti	ATAAAAGGAATMBYAACGCTAACTTTCTCTTCAaGAGTATCAGAGATTTTCCCTCC
TIC807_pMON106128-mutation-28-sense	TTGAAGAGAAAGTTAGCGTTAGTATTHCATTTAtTGGAGAAGGAGGTGGTAAG
TIC807_pMON106128-mutation-28-anti	ATAAATGDAATACTAACGCTAACTTTCTCTTCAaGAGTATCAGAGATTTTCCCTCC
TIC807_pMON106128-mutation-41-sense	ATTCTACTACADWCGAABHCAATTTTGCACATAaTAGTAGTACAACAACTTTTCAACAGGCTTC
TIC807_pMON106128-mutation-41-anti	TTATGTGCAAAATTGDVTTCGWHTGTAGTAGAAtTCTTACCACCTCCTTCTCCAATAAAA
TIC807_pMON106128-mutation-42-sense	ATTCTACTACADWCGAAGCTAATBWCGCACATAaTAGTAGTACAACAACTTTTCAACAGGCTTC
TIC807_pMON106128-mutation-42-anti	TTATGTGCGWVATTAGCTTCGWHTGTAGTAGAAtTCTTACCACCTCCTTCTCCAATAAAA
TIC807_pMON106128-mutation-43-sense	ATTCTACTACAATAGAABHCAATBWCGCACATAaTAGTAGTACAACAACTTTTCAACAGGCTTC
TIC807_pMON106128-mutation-43-anti	TTATGTGCGWVATTGDVTTCTATTGTAGTAGAAtTCTTACCACCTCCTTCTCCAATAAAA
TIC807_pMON106128-mutation-44-sense	ATTCTACTRVKATARVKGCTAATTTTGCACATAaTAGTAGTACAACAACTTTTCAACAGGCTTC
TIC807_pMON106128-mutation-44-anti	TTATGTGCAAAATTAGCMBYTATMBYAGTAGAAtTCTTACCACCTCCTTCTCCAATAAAA
TIC807_pMON106128-mutation-45-sense	ATTCTACTRVKATAGAAGCTRVCTTTGCACATAaTAGTAGTACAACAACTTTTCAACAGGCTTC
TIC807_pMON106128-mutation-45-anti	TTATGTGCAAAGBYAGCTTCTATMBYAGTAGAAtTCTTACCACCTCCTTCTCCAATAAAA
TIC807_pMON106128-mutation-46-sense	ATTCTACTACAATARVKGCTRVCTTTGCACATAaTAGTAGTACAACAACTTTTCAACAGGCTTC
TIC807_pMON106128-mutation-46-anti	TTATGTGCAAAGBYAGCMBYTATTGTAGTAGAAtTCTTACCACCTCCTTCTCCAATAAAA
TIC807_pMON106128-mutation-35-sense	ATTCTACTACADWCGAAGCTAATTTTGCACATAaTAGTAGTACAACAACTTTTCAACAG
TIC807_pMON106128-mutation-35-anti	TTATGTGCAAAATTAGCTTCGWHTGTAGTAGAAtTCTTACCACCTCCTTCTCC
TIC807_pMON106128-mutation-36-sense	ATTCTACTACAATAGAABHCAATTTTGCACATAaTAGTAGTACAACAACTTTTCAACAG
TIC807_pMON106128-mutation-36-anti	TTATGTGCAAAATTGDVTTCTATTGTAGTAGAAtTCTTACCACCTCCTTCTCC
TIC807_pMON106128-mutation-37-sense	ATTCTACTACAATAGAAGCTAATBWCGCACATAaTAGTAGTACAACAACTTTTCAACAG
TIC807_pMON106128-mutation-37-anti	TTATGTGCGWVATTAGCTTCTATTGTAGTAGAAtTCTTACCACCTCCTTCTCC
TIC807_pMON106128-mutation-38-sense	ATTCTACTRVKATAGAAGCTAATTTTGCACATAaTAGTAGTACAACAACTTTTCAACAG
TIC807_pMON106128-mutation-38-anti	TTATGTGCAAAATTAGCTTCTATMBYAGTAGAAtTCTTACCACCTCCTTCTCC
TIC807_pMON106128-mutation-39-sense	ATTCTACTACAATARVKGCTAATTTTGCACATAaTAGTAGTACAACAACTTTTCAACAG
TIC807_pMON106128-mutation-39-anti	TTATGTGCAAAATTAGCMBYTATTGTAGTAGAAtTCTTACCACCTCCTTCTCC
TIC807_pMON106128-mutation-40-sense	ATTCTACTACAATAGAAGCTRVCTTTGCACATAaTAGTAGTACAACAACTTTTCAACAG
TIC807_pMON106128-mutation-40-anti	TTATGTGCAAAGBYAGCTTCTATTGTAGTAGAAtTCTTACCACCTCCTTCTCC
TIC807_pMON106128-mutation-47-sense	CTTTTACANNKCCAAGATTAATTCCCTATGACCtAACAATACCACAAAACTTAGAAA
TIC807_pMON106128-mutation-47-anti	AGGTCATAGGGAATTAATCTTGGMNNTGTAAAAgTAATAATACTCGTATCGATCTGTTT
TIC807_pMON106128-mutation-48-sense	CAAACAGTATCTGGAGCCAAGAAAACAACcACGACAACGTCAACATCTACG
TIC807_pMON106128-mutation-48-anti	GGTTGTTTTCTTGGCTCCAGATACTGTTTgACTTTGTTGCAAATCCGTA
TIC807_pMON106128-mutation-49-sense	GCCCADBKATGAGTTGGTATDYKGCAAATDBKCcGAATCTTCCGAGTGGTTTT
TIC807_pMON106128-mutation-49-anti	GGMVHATTTGCMRHATACCAACTCATMVHTGGGcCTGAATAACTATTATCAGGACTAGAG
TIC807_pMON106128-mutation-50-sense	ATGAGTDBKDHKDYKGCAAATTGGCcGAATCTTCCGAGTGGTTTT
TIC807_pMON106128-mutation-50-anti	GGCCAATTTGCMRHMDHMVHACTCAtGAATGGGCCTGAATAACTATT
TIC807_pMON106128-mutation-51-sense	GGTATTTTGCAAATDBKVYKAATCTTCCGaGTGGTTTTGGTCCTTTAAATT
TIC807_pMON106128-mutation-51-anti	TCGGAAGATTMRBMVHATTTGCAAAATACcAACTCATGAATGGGCCTG
TIC807_pMON106128-mutation-52-sense	TGAGTDBKDHKDYKGCAAATDBKVYKAATCtTCCGAGTGGTTTTGGTC
TIC807_pMON106128-mutation-52-anti	AGATTMRBMVHATTTGCMRHMDHMVHACTCaTGAATGGGCCTGAATAACT
v2-TIC807_pMON106128-mutation-53-sense	GGAGGGAAAATCTCTGATACTCTTGAADNKAAAGtTAGCGTTAGTATTCCTTTTATTG
v2-TIC807_pMON106128-mutation-53-anti	ACTTTMNHTTCAAGAGTATCAGAGATTTTCCCTCcTTCAGTCCATCCATTAGTCG
v2-TIC807_pMON106128-mutation-55-sense	GGAGCATDHKTCCCATDHKTCTGGTTATcCTATTTTAACTTGGATCTCTAGTCC
v2-TIC807_pMON106128-mutation-55-anti	GATAACCAGAMDHATGGGAMDHATGCTCcGTACTATCAATAGTTGTCATCAAATC
v2-TIC807_pMON106128-mutation-56-sense	AGCATDHKTCCCATDHKTCTGGTDHKVYKATTTTaACTTGGATCTCTAGTCCTGATAA
v2-TIC807_pMON106128-mutation-56-anti	TAAAATMRBMDHACCAGAMDHATGGGAMDHATGCtCCGTACTATCAATAGTTGTCATC
v2-TIC807_pMON106128-mutation-57-sense	CCCATDHKTCTGGTDHKVYKATTTTAACTDBKAtCTCTAGTCCTGATAATAGTTATTCAG
v2-TIC807_pMON106128-mutation-57-anti	ATMVHAGTTAAAATMRBMDHACCAGAMDHATGGgAATAATGCTCCGTACTATCAATA
v2-TIC807_pMON106128-mutation-58-sense	TCCCATTATTCTGGTDHKVYKATTTTAACTDBKAtCTCTAGTCCTGATAATAGTTATTCAG
v2-TIC807_pMON106128-mutation-58-anti	ATMVHAGTTAAAATMRBMDHACCAGAATAATGGGaATAATGCTCCGTACTATCAATAGT
v2-TIC807_pMON106128-mutation-59-sense	AGTTATTCAGGCVYKDBKATGAGTTGGTATTtTGCAAATTGGCCGAA
v2-TIC807_pMON106128-mutation-59-anti	AAATACCAACTCATMVHMRBGCCTGAATAACtATTATCAGGACTAGAGATCCAAG
v2-TIC807_pMON106128-mutation-60-sense	ATCTTVYKAGTGGTDYKGGTVYKTTAAATTCTgATAACACAGTAACGTACACAGGG
v2-TIC807_pMON106128-mutation-60-anti	CAGAATTTAAMRBACCMRHACCACTMRBAAGAtTCGGCCAATTTGCAA
v2-TIC807_pMON106128-mutation-61-sense	GTGATDYKGGTDHKCCGAtTAGTGAGAAACAGATCGATACG
v2-TIC807_pMON106128-mutation-61-anti	ATCGGMDHACCMRHATCAcCGCCTTGTATCCCATTG
v2-TIC807_pMON106128-mutation-63-sense	CAACAACTDNCCAACAGGcTTCCACCGACATTGAATG
v2-TIC807_pMON106128-mutation-63-anti	GCCTGTTGGNHAGTTGTTgTACTACTATTATGTGCAAAATTAGCT
v2-TIC807_pMON106128-mutation-64-sense	TCTAGTVYKGATAATAGTDHKTCAGgCCCATTCATGAGTTGGTATT
v2-TIC807_pMON106128-mutation-64-anti	CCTGAMDHACTATTATCMRBACTAGaGATCCAAGTTAAAATAGGATAACC
TIC807_pMON106128-mutation-65-sense	TTATTGRANNKGRCRSAGGTRAKAATTcTACTACAATAGAAGCTAATTTTGC
TIC807_pMON106128-mutation-65-anti	GAATTMTYACCTSYGYCMNNTYCAATAaAAGGAATACTAACGCTAACTTTC
TIC807_pMON106128-mutation-66-sense	TTATTGRAGAAGRCRSAGGTAAGAATTCTAcTACAATAGAAGCTAATTTTGCAC
TIC807_pMON106128-mutation-66-anti	GTAGAATTCTTACCTSYGYCTTCTYCAATAaAAGGAATACTAACGCTAACTTTC
TIC807_pMON106128-mutation-67-sense	TTATTGGANNKGGAGGTGGTRAKAATTcTACTACAATAGAAGCTAATTTTGC
TIC807_pMON106128-mutation-67-anti	GAATTMTYACCACCTCCMNNTCCAATAaAAGGAATACTAACGCTAACTTTC
TIC807_pMON106128-mutation-68-sense	TTATTGGAGAKGRCRSAGGTAAGAATTcTACTACAATAGAAGCTAATTTTGC
TIC807_pMON106128-mutation-68-anti	GAATTCTTACCTSYGYCMTCTCCAATAaAAGGAATACTAACGCTAACTTTC
TIC807_pMON106128-mutation-69-sense	CCTTTTATTGGAGATGATACAGGTAAGAATTcTACTACAATAGAAGCTAATTTTGC
TIC807_pMON106128-mutation-69-anti	GAATTCTTACCTGTATCATCTCCAATAAAAGgAATACTAACGCTAACTTTCTCTTC
TIC807_pMON106128-mutation-70-sense	ATACGNNKTTGCAACAAAgTCAAACAGTATCTTTTGCCAAGA
TIC807_pMON106128-mutation-70-anti	CTTTGTTGCAAMNNCGTAtTGTTTGTTAATACTTGTGTAGTTGTAAAG
TIC807_pMON106128-mutation-71-sense	TCAGTATNNKATTCATAATCTAAGgACGATTGAGAAAACATGGTACG
TIC807_pMON106128-mutation-71-anti	CCTTAGATTATGAATMNNATACTGaTCGAAGCGAACCGTCG
TIC807_pMON106128-mutation-72-sense	CAGTATGACATTNNKAATCTAAGgACGATTGAGAAAACATGGTACG
TIC807_pMON106128-mutation-72-anti	CCTTAGATTMNNAATGTCATACTgATCGAAGCGAACCGTCG
TIC807_pMON106128-mutation-73-sense	AGGACGATTNNKAAAACATgGTACGCAAGACATGCTACTCTTC
TIC807_pMON106128-mutation-73-anti	CATGTTTTMNNAATCGTCCtTAGATTATGAATGTCATACTGATCGAA
v3-TIC807_pMON106128-mutation-53-sense	GGAGGGAAAATCTCTGATACTCTTGAADNKAAAGtTAGCGTTAGTATTCCTTTTATTGG
v3-TIC807_pMON106128-mutation-53-anti	ACTTTMNHTTCAAGAGTATCAGAGATTTTCCCTCcTTCAGTCCATCCATTAGTCGTA
v3-TIC807_pMON106128-mutation-55-sense	GGAGCATDHKTCCCATDHKTCTGGTTATcCTATTTTAACTTGGATCTCTAGTCCT
v3-TIC807_pMON106128-mutation-55-anti	GATAACCAGAMDHATGGGAMDHATGCTCcGTACTATCAATAGTTGTCATCAAATCC
v3-TIC807_pMON106128-mutation-56-sense	AGCATDHKTCCCATDHKTCTGGTDHKVYKATTTTaACTTGGATCTCTAGTCCTGATAATAG
v3-TIC807_pMON106128-mutation-56-anti	TAAAATMRBMDHACCAGAMDHATGGGAMDHATGCtCCGTACTATCAATAGTTGTCATCA
v3-TIC807_pMON106128-mutation-57-sense	CCCATDHKTCTGGTDHKVYKATTTTAACTDBKAtCTCTAGTCCTGATAATAGTTATTCAGG
v3-TIC807_pMON106128-mutation-57-anti	ATMVHAGTTAAAATMRBMDHACCAGAMDHATGGgAATAATGCTCCGTACTATCAATAGTT
v3-TIC807_pMON106128-mutation-58-sense	TCCCATTATTCTGGTDHKVYKATTTTAACTDBKAtCTCTAGTCCTGATAATAGTTATTCAGG
v3-TIC807_pMON106128-mutation-58-anti	ATMVHAGTTAAAATMRBMDHACCAGAATAATGGGaATAATGCTCCGTACTATCAATAGTT
v3-TIC807_pMON106128-mutation-59-sense	AGTTATTCAGGCVYKDBKATGAGTTGGTATTtTGCAAATTGGCCGAAT
v3-TIC807_pMON106128-mutation-59-anti	AAATACCAACTCATMVHMRBGCCTGAATAACtATTATCAGGACTAGAGATCCAAGTT
v3-TIC807_pMON106128-mutation-60-sense	ATCTTVYKAGTGGTDYKGGTVYKTTAAATTCTgATAACACAGTAACGTACACAGGGT
v3-TIC807_pMON106128-mutation-60-anti	CAGAATTTAAMRBACCMRHACCACTMRBAAGAtTCGGCCAATTTGCAAAA
TIC807_pMON106128-mutation-74-sense	GAKYAATTNYATATRMCWYAAcAATACCACAAAACTTAGAAACGATC
TIC807_pMON106128-mutation-74-anti	GTTRWGKYATATRNAATTRMTcTTGGATGTGTAAAAGTAATAATACTCG
TIC807_pMON106128-mutation-75-sense	ACAATASCACAAAACKTAGaAACGATCTTTACAACTACACAAGTATTAA
TIC807_pMON106128-mutation-75-anti	TCTAMGTTTTGTGSTATTGtTAGGTCATAGGGAATTAATCTTGG
TIC807_pMON106128-mutation-76-sense	CCRBCACARSCTCARBCTcTACGACTAATGGATGGACTGAAGG
TIC807_pMON106128-mutation-76-anti	GAGVYTGAGSYTGTGVYGgTTGTTTTCTTGGCAAAAGATACTGT
TIC807_pMON106128-mutation-77-sense	TTTCAACAGRSCYCADHCGACDYAGaATGGAACATCTCACAACCAG
TIC807_pMON106128-mutation-77-anti	TCTRHGTCGDHTGRGSYCTGTTGAAaAGTTGTTGTACTACTATTATGTGCA
TIC807_pMON106128-mutation-78-sense	TTMWGGGTGGTAATTWCACARYACcAATGGATTTGATGACAACTATTGA
TIC807_pMON106128-mutation-78-anti	GGTRYTGTGWAATTACCACCCWKAaTAACCAGCGTAGCTACTACCTGT
TIC807_pMON106128-mutation-79-sense	CAATACCADYGGATDTAATGACAACtATTGATAGTACGGAGCATTATTCC
TIC807_pMON106128-mutation-79-anti	AGTTGTCATTAHATCCRHTGGTATTgTAAAATTACCACCCATAATAACCA
TIC807_pMON106128-mutation-81-sense	TCCDYAGTTASCCAADYATCAGCAGGGgTCTATGCGACGGTTCGC
TIC807_pMON106128-mutation-81-anti	CCCCTGCTGATRHTTGGSTAACTRHGGaCCCTGTGTACGTTACTGTGTTATC
TIC807_pMON106128-mutation-82-sense	CARSCGGGRYAYWCGCGAVCGtTCGCTTCGATCAGTATGACA
TIC807_pMON106128-mutation-82-anti	ACGBTCGCGWRTRYCCCGSYTgAAACTTGGCTAACAACGGAC
TIC807_pMON106128-mutation-83-sense	CATRSCACTCWAVACRAKGgGAAGAAAATTTCTATTAATAACGTT
TIC807_pMON106128-mutation-83-anti	CCMTYGTBTWGAGTGSYATgTCTTGCGTACCATGTTTTC
TIC807_pMON106128-mutation-85-sense	AATRRCARKATTRYARGCATTAaTAACGTTACAGAAATGGCAC
TIC807_pMON106128-mutation-85-anti	TTAATGCYTRYAATMYTGYYATtATGAAGAGTAGCATGTCTTGC
TIC807_pMON106128-mutation-86-sense	ATAGAAGCTNNKTTTGCACaTAATAGTAGTACAACAACTTTTCAACA
TIC807_pMON106128-mutation-86-anti	TGTGCAAAMNNAGCTTCTAtTGTAGTAGAATTCTTACCACCTCC
TIC807_pMON106128-mutation-87-sense	ATTCTACTACAATANNKGCTAATTtTGCACATAATAGTAGTACAACAACT
TIC807_pMON106128-mutation-87-anti	AAATTAGCMNNTATTGTAGTAGAAtTCTTACCACCTCCTTCTCC
TIC807_pMON106128-mutation-89-sense	ATAATAGTAGTACAACAACTDYKCAAVMKGCTDVCACCGACATTGAATGGaACATCTCACAACCAGTGCTT
TIC807_pMON106128-mutation-89-anti	TCCATTCAATGTCGGTGBHAGCMKBTTGMRHAGTTGTTGTACTACTATTAtGTGCAAAATTAGCTTCTATTGT
TIC807_pMON106128-mutation-90-sense	CATAATAGTAGTACAACAACTTTTCAAVMKGCTDVCACCVMKATTGAATGGaACATCTCACAACCAGTGCTT
TIC807_pMON106128-mutation-90-anti	TCCATTCAATMKBGGTGBHAGCMKBTTGAAAAGTTGTTGTACTACTATTATgTGCAAAATTAGCTTCTATTGTAG
TIC807_pMON106128-mutation-91-sense	ATAATAGTAGTACAACARNCTTTVMKCAGRVCTCCACCGACATTGAATGGaACATCTCACAACCAGTGCTT
TIC807_pMON106128-mutation-91-anti	TCCATTCAATGTCGGTGGAGBYCTGMKBAAAGNYTGTTGTACTACTATTAtGTGCAAAATTAGCTTCTATTGT
TIC807_pMON106128-mutation-92-sense	ATAATAGTAGTACAACAACTTTTVMKCAGRVCTCCDMCGACATTGAATGGaACATCTCACAACCAGTGCTT
TIC807_pMON106128-mutation-92-anti	TCCATTCAATGTCGKHGGAGBYCTGMKBAAAAGTTGTTGTACTACTATTAtGTGCAAAATTAGCTTCTATTGT
TIC807_pMON106128-mutation-93-sense	ATAATAGTAGTACARNCACTTTTCAAVMKGCTTCCACCVMKATTGAATGGaACATCTCACAACCAGTGCTT
TIC807_pMON106128-mutation-93-anti	TCCATTCAATMKBGGTGGAAGCMKBTTGAAAAGTGNYTGTACTACTATTAtGTGCAAAATTAGCTTCTATTGT
TIC807_pMON106128-mutation-94-sense	ATAATAGTAGTACARNCACTDYKCAACAGGCTTCCACCVMKATTGAATGGaACATCTCACAACCAGTGCTT
TIC807_pMON106128-mutation-94-anti	TCCATTCAATMKBGGTGGAAGCCTGTTGMRHAGTGNYTGTACTACTATTAtGTGCAAAATTAGCTTCTATTGT
TIC807_pMON106128-mutation-95-sense	TAATAGTAGTACARNCACTTTTCAACAGGCTDVCACCVMKATTGAATGGaACATCTCACAACCAGTGCTT
TIC807_pMON106128-mutation-95-anti	TCCATTCAATMKBGGTGBHAGCCTGTTGAAAAGTGNYTGTACTACTATTaTGTGCAAAATTAGCTTCTATTG
TIC807_pMON106128-mutation-96-sense	ATAATAGTAGTACAACARNCTTTCAACAGRVCTCCDMCGACATTGAATGGaACATCTCACAACCAGTGCTT
TIC807_pMON106128-mutation-96-anti	TCCATTCAATGTCGKHGGAGBYCTGTTGAAAGNYTGTTGTACTACTATTAtGTGCAAAATTAGCTTCTATTGT
TIC807_pMON106128-mutation-97-sense	ATAATAGTAGTACAACARNCTTTVMKCAGGCTTCCDMCGACATTGAATGGaACATCTCACAACCAGTGCTT
TIC807_pMON106128-mutation-97-anti	TCCATTCAATGTCGKHGGAAGCCTGMKBAAAGNYTGTTGTACTACTATTAtGTGCAAAATTAGCTTCTATTGT
TIC807_pMON106128-mutation-98-sense	TAATAGTAGTACARNTACTDYWCAAVMWGCTTCCACCGACATTGAATGGAACaTCTCACAACCAGTGCTTGTA
TIC807_pMON106128-mutation-98-anti	TGTTCCATTCAATGTCGGTGGAAGCWKBTTGWRHAGTANYTGTACTACTATTaTGTGCAAAATTAGCTTCTATTG
Cry51Aa-bt-codon-opt_pMON106128-mutation-115-sense	AGTGTTCTACTGATATTGAATGgAATATTTCTCAACCAGTACTAGTACCACCT
Cry51Aa-bt-codon-opt_pMON106128-mutation-115-anti	CCATTCAATATCAGTAGAACACtGTTGAAATGTAGTTGTTGAAGAATTATGTG
Cry51Aa-bt-codon-opt_pMON106128-mutation-116-sense	ACATTTCAACAGGATTCTACTgATATTGAATGGAATATTTCTCAACCAGTA
Cry51Aa-bt-codon-opt_pMON106128-mutation-116-anti	CAGTAGAATCCTGTTGAAATGtAGTTGTTGAAGAATTATGTGCAAAATTT
Cry51Aa-bt-codon-opt_pMON106128-mutation-117-sense	ACATTTCAACAGGAATCTACTgATATTGAATGGAATATTTCTCAACCAGTA
Cry51Aa-bt-codon-opt_pMON106128-mutation-117-anti	CAGTAGATTCCTGTTGAAATGtAGTTGTTGAAGAATTATGTGCAAAATTT
Cry51Aa-bt-codon-opt_pMON106128-mutation-118-sense	ACAACTACATTTCAACAGTTTTcTACTGATATTGAATGGAATATTTCTCAACC
Cry51Aa-bt-codon-opt_pMON106128-mutation-118-anti	GAAAACTGTTGAAATGTAGTTGtTGAAGAATTATGTGCAAAATTTGCTT
Cry51Aa-bt-codon-opt_pMON106128-mutation-119-sense	AACTACATTTCAACAGGGTTcTACTGATATTGAATGGAATATTTCTCAACC
Cry51Aa-bt-codon-opt_pMON106128-mutation-119-anti	GAACCCTGTTGAAATGTAGTtGTTGAAGAATTATGTGCAAAATTTGC
Cry51Aa-bt-codon-opt_pMON106128-mutation-120-sense	CATTTCAACAGCATTCTACTgATATTGAATGGAATATTTCTCAACCAGTA
Cry51Aa-bt-codon-opt_pMON106128-mutation-120-anti	CAGTAGAATGCTGTTGAAATgTAGTTGTTGAAGAATTATGTGCAAAATTT
Cry51Aa-bt-codon-opt_pMON106128-mutation-121-sense	ACAACTACATTTCAACAGATTTcTACTGATATTGAATGGAATATTTCTCAACC
Cry51Aa-bt-codon-opt_pMON106128-mutation-121-anti	GAAATCTGTTGAAATGTAGTTGtTGAAGAATTATGTGCAAAATTTGCTT
Cry51Aa-bt-codon-opt_pMON106128-mutation-122-sense	ACAACTACATTTCAACAGAAATcTACTGATATTGAATGGAATATTTCTCAACC
Cry51Aa-bt-codon-opt_pMON106128-mutation-122-anti	GATTTCTGTTGAAATGTAGTTGtTGAAGAATTATGTGCAAAATTTGCTT
Cry51Aa-bt-codon-opt_pMON106128-mutation-123-sense	CAGTTATCTACTGATATTGAATGgAATATTTCTCAACCAGTACTAGTACCACCT
Cry51Aa-bt-codon-opt_pMON106128-mutation-123-anti	CCATTCAATATCAGTAGATAACTgTTGAAATGTAGTTGTTGAAGAATTATGTG
Cry51Aa-bt-codon-opt_pMON106128-mutation-124-sense	ACAACTACATTTCAACAGATGTcTACTGATATTGAATGGAATATTTCTCAACC
Cry51Aa-bt-codon-opt_pMON106128-mutation-124-anti	GACATCTGTTGAAATGTAGTTGtTGAAGAATTATGTGCAAAATTTGCTT
Cry51Aa-bt-codon-opt_pMON106128-mutation-125-sense	ACAACTACATTTCAACAGAATTcTACTGATATTGAATGGAATATTTCTCAACC
Cry51Aa-bt-codon-opt_pMON106128-mutation-125-anti	GAATTCTGTTGAAATGTAGTTGtTGAAGAATTATGTGCAAAATTTGCTT
Cry51Aa-bt-codon-opt_pMON106128-mutation-126-sense	TTTCAACAGCCATCTACTGaTATTGAATGGAATATTTCTCAACCAGTAC
Cry51Aa-bt-codon-opt_pMON106128-mutation-126-anti	TCAGTAGATGGCTGTTGAAaTGTAGTTGTTGAAGAATTATGTGCAAAA
Cry51Aa-bt-codon-opt_pMON106128-mutation-127-sense	CATTTCAACAGCAATCTACTgATATTGAATGGAATATTTCTCAACCAGTA
Cry51Aa-bt-codon-opt_pMON106128-mutation-127-anti	CAGTAGATTGCTGTTGAAATgTAGTTGTTGAAGAATTATGTGCAAAATTT
Cry51Aa-bt-codon-opt_pMON106128-mutation-128-sense	TTTCAACAGCGTTCTACTGaTATTGAATGGAATATTTCTCAACCAGTAC
Cry51Aa-bt-codon-opt_pMON106128-mutation-128-anti	TCAGTAGAACGCTGTTGAAaTGTAGTTGTTGAAGAATTATGTGCAAAA
Cry51Aa-bt-codon-opt_pMON106128-mutation-129-sense	CAACTACATTTCAACAGTCTTCtACTGATATTGAATGGAATATTTCTCAACC
Cry51Aa-bt-codon-opt_pMON106128-mutation-129-anti	AGAAGACTGTTGAAATGTAGTTgTTGAAGAATTATGTGCAAAATTTGC
Cry51Aa-bt-codon-opt_pMON106128-mutation-130-sense	ACAACTACATTTCAACAGACATcTACTGATATTGAATGGAATATTTCTCAACC
Cry51Aa-bt-codon-opt_pMON106128-mutation-130-anti	GATGTCTGTTGAAATGTAGTTGtTGAAGAATTATGTGCAAAATTTGCTT
Cry51Aa-bt-codon-opt_pMON106128-mutation-131-sense	CATTTCAACAGGTATCTACTGAtATTGAATGGAATATTTCTCAACCAGTAC
Cry51Aa-bt-codon-opt_pMON106128-mutation-131-anti	ATCAGTAGATACCTGTTGAAATgTAGTTGTTGAAGAATTATGTGCAAAATTT
Cry51Aa-bt-codon-opt_pMON106128-mutation-132-sense	ACATTTCAACAGTGGTCTACTgATATTGAATGGAATATTTCTCAACCAGTA
Cry51Aa-bt-codon-opt_pMON106128-mutation-132-anti	CAGTAGACCACTGTTGAAATGtAGTTGTTGAAGAATTATGTGCAAAATTT
Cry51Aa-bt-codon-opt_pMON106128-mutation-133-sense	CAGTATTCTACTGATATTGAATGgAATATTTCTCAACCAGTACTAGTACCACCT
Cry51Aa-bt-codon-opt_pMON106128-mutation-133-anti	CCATTCAATATCAGTAGAATACTgTTGAAATGTAGTTGTTGAAGAATTATGTG
Cry51Aa-bt-codon-opt_pMON106128-mutation-20-sense	TTGGAGCAGGAGGTGgAAAAAATAGCACAACTATTGAAGC
Cry51Aa-bt-codon-opt_pMON106128-mutation-20-anti	CCACCTCCTGCTCCAaTAAATGGAATGCTTACGCTTACT
Cry51Aa-bt-codon-opt_pMON106128-mutation-21-sense	TTGGATGTGGAGGTGGaAAAAATAGCACAACTATTGAAGCA
Cry51Aa-bt-codon-opt_pMON106128-mutation-21-anti	TCCACCTCCACATCCAaTAAATGGAATGCTTACGCTTACT
Cry51Aa-bt-codon-opt_pMON106128-mutation-22-sense	TTGGAGATGGAGGTGGaAAAAATAGCACAACTATTGAAGCA
Cry51Aa-bt-codon-opt_pMON106128-mutation-22-anti	TCCACCTCCATCTCCAaTAAATGGAATGCTTACGCTTACT
Cry51Aa-bt-codon-opt_pMON106128-mutation-23-sense	TTGGATTTGGAGGTGGaAAAAATAGCACAACTATTGAAGCA
Cry51Aa-bt-codon-opt_pMON106128-mutation-23-anti	TCCACCTCCAAATCCAaTAAATGGAATGCTTACGCTTACT
Cry51Aa-bt-codon-opt_pMON106128-mutation-24-sense	TTGGAGGTGGAGGTGgAAAAAATAGCACAACTATTGAAGC
Cry51Aa-bt-codon-opt_pMON106128-mutation-24-anti	CCACCTCCACCTCCAaTAAATGGAATGCTTACGCTTACT
Cry51Aa-bt-codon-opt_pMON106128-mutation-25-sense	TTGGACATGGAGGTGGaAAAAATAGCACAACTATTGAAGCA
Cry51Aa-bt-codon-opt_pMON106128-mutation-25-anti	TCCACCTCCATGTCCAaTAAATGGAATGCTTACGCTTACT
Cry51Aa-bt-codon-opt_pMON106128-mutation-26-sense	TTGGAATTGGAGGTGGaAAAAATAGCACAACTATTGAAGCA
Cry51Aa-bt-codon-opt_pMON106128-mutation-26-anti	TCCACCTCCAATTCCAaTAAATGGAATGCTTACGCTTACT
Cry51Aa-bt-codon-opt_pMON106128-mutation-27-sense	TTGGAAAAGGAGGTGGaAAAAATAGCACAACTATTGAAGCA
Cry51Aa-bt-codon-opt_pMON106128-mutation-27-anti	TCCACCTCCTTTTCCAaTAAATGGAATGCTTACGCTTACT
Cry51Aa-bt-codon-opt_pMON106128-mutation-28-sense	GGATTAGGAGGTGGAAAAaATAGCACAACTATTGAAGCAAATT
Cry51Aa-bt-codon-opt_pMON106128-mutation-28-anti	TTTTTCCACCTCCTAATCcAATAAATGGAATGCTTACGCTT
Cry51Aa-bt-codon-opt_pMON106128-mutation-29-sense	TTGGAATGGGAGGTGgAAAAAATAGCACAACTATTGAAGC
Cry51Aa-bt-codon-opt_pMON106128-mutation-29-anti	CCACCTCCCATTCCAaTAAATGGAATGCTTACGCTTACT
Cry51Aa-bt-codon-opt_pMON106128-mutation-30-sense	TTGGAAATGGAGGTGGaAAAAATAGCACAACTATTGAAGCA
Cry51Aa-bt-codon-opt_pMON106128-mutation-30-anti	TCCACCTCCATTTCCAaTAAATGGAATGCTTACGCTTACT
Cry51Aa-bt-codon-opt_pMON106128-mutation-31-sense	TTGGACCAGGAGGTGgAAAAAATAGCACAACTATTGAAGC
Cry51Aa-bt-codon-opt_pMON106128-mutation-31-anti	CCACCTCCTGGTCCAaTAAATGGAATGCTTACGCTTACT
Cry51Aa-bt-codon-opt_pMON106128-mutation-32-sense	TTGGACAAGGAGGTGGaAAAAATAGCACAACTATTGAAGCA
Cry51Aa-bt-codon-opt_pMON106128-mutation-32-anti	TCCACCTCCTTGTCCAaTAAATGGAATGCTTACGCTTACT
Cry51Aa-bt-codon-opt_pMON106128-mutation-33-sense	GGACGTGGAGGTGGAaAAAATAGCACAACTATTGAAGCAA
Cry51Aa-bt-codon-opt_pMON106128-mutation-33-anti	TTCCACCTCCACGTCcAATAAATGGAATGCTTACGCTT
Cry51Aa-bt-codon-opt_pMON106128-mutation-34-sense	TTGGATCTGGAGGTGGaAAAAATAGCACAACTATTGAAGCA
Cry51Aa-bt-codon-opt_pMON106128-mutation-34-anti	TCCACCTCCAGATCCAaTAAATGGAATGCTTACGCTTACT
Cry51Aa-bt-codon-opt_pMON106128-mutation-35-sense	TTGGAACAGGAGGTGGaAAAAATAGCACAACTATTGAAGCA
Cry51Aa-bt-codon-opt_pMON106128-mutation-35-anti	TCCACCTCCTGTTCCAaTAAATGGAATGCTTACGCTTACT
Cry51Aa-bt-codon-opt_pMON106128-mutation-36-sense	GGAGTAGGAGGTGGAAAAaATAGCACAACTATTGAAGCAAATT
Cry51Aa-bt-codon-opt_pMON106128-mutation-36-anti	TTTTTCCACCTCCTACTCcAATAAATGGAATGCTTACGCTT
Cry51Aa-bt-codon-opt_pMON106128-mutation-37-sense	TGGATGGGGAGGTGgAAAAAATAGCACAACTATTGAAGC
Cry51Aa-bt-codon-opt_pMON106128-mutation-37-anti	CCACCTCCCCATCCaATAAATGGAATGCTTACGCTTAC
Cry51Aa-bt-codon-opt_pMON106128-mutation-38-sense	TTGGATATGGAGGTGGAaAAAATAGCACAACTATTGAAGCAA
Cry51Aa-bt-codon-opt_pMON106128-mutation-38-anti	TTCCACCTCCATATCCAaTAAATGGAATGCTTACGCTTACT
Cry51Aa-bt-codon-opt_pMON106128-mutation-153-sense	TTGCATGGAATATTTCTCAaCCAGTACTAGTACCACCTAGAAAACAAG
Cry51Aa-bt-codon-opt_pMON106128-mutation-153-anti	TTGAGAAATATTCCATGCAaTATCAGTAGAAGCCTGTTGAAATGTAG
Cry51Aa-bt-codon-opt_pMON106128-mutation-154-sense	AGGCTTCTACTGATATTTGTTgGAATATTTCTCAACCAGTACTAGTACCAC
Cry51Aa-bt-codon-opt_pMON106128-mutation-154-anti	CAACAAATATCAGTAGAAGCCtGTTGAAATGTAGTTGTTGAAGAATTATG
Cry51Aa-bt-codon-opt_pMON106128-mutation-155-sense	AGGCTTCTACTGATATTGATTgGAATATTTCTCAACCAGTACTAGTACCAC
Cry51Aa-bt-codon-opt_pMON106128-mutation-155-anti	CAATCAATATCAGTAGAAGCCtGTTGAAATGTAGTTGTTGAAGAATTATG
Cry51Aa-bt-codon-opt_pMON106128-mutation-156-sense	GCTTCTACTGATATTTTTTGGaATATTTCTCAACCAGTACTAGTACCACC
Cry51Aa-bt-codon-opt_pMON106128-mutation-156-anti	TCCAAAAAATATCAGTAGAAGcCTGTTGAAATGTAGTTGTTGAAGAATT
Cry51Aa-bt-codon-opt_pMON106128-mutation-157-sense	ATTGGTTGGAATATTTCTCAaCCAGTACTAGTACCACCTAGAAAACAAG
Cry51Aa-bt-codon-opt_pMON106128-mutation-157-anti	TTGAGAAATATTCCAACCAAtATCAGTAGAAGCCTGTTGAAATGTAG
Cry51Aa-bt-codon-opt_pMON106128-mutation-158-sense	AGGCTTCTACTGATATTCATTgGAATATTTCTCAACCAGTACTAGTACCAC
Cry51Aa-bt-codon-opt_pMON106128-mutation-158-anti	CAATGAATATCAGTAGAAGCCtGTTGAAATGTAGTTGTTGAAGAATTATG
Cry51Aa-bt-codon-opt_pMON106128-mutation-159-sense	GGCTTCTACTGATATTATTTGgAATATTTCTCAACCAGTACTAGTACCACC
Cry51Aa-bt-codon-opt_pMON106128-mutation-159-anti	CCAAATAATATCAGTAGAAGCcTGTTGAAATGTAGTTGTTGAAGAATTAT
Cry51Aa-bt-codon-opt_pMON106128-mutation-160-sense	GGCTTCTACTGATATTAAATGgAATATTTCTCAACCAGTACTAGTACCACC
Cry51Aa-bt-codon-opt_pMON106128-mutation-160-anti	CCATTTAATATCAGTAGAAGCcTGTTGAAATGTAGTTGTTGAAGAATTAT
Cry51Aa-bt-codon-opt_pMON106128-mutation-161-sense	GGCTTCTACTGATATTTTATGgAATATTTCTCAACCAGTACTAGTACCACC
Cry51Aa-bt-codon-opt_pMON106128-mutation-161-anti	CCATAAAATATCAGTAGAAGCcTGTTGAAATGTAGTTGTTGAAGAATTAT
Cry51Aa-bt-codon-opt_pMON106128-mutation-162-sense	GGCTTCTACTGATATTATGTGgAATATTTCTCAACCAGTACTAGTACCACC
Cry51Aa-bt-codon-opt_pMON106128-mutation-162-anti	CCACATAATATCAGTAGAAGCcTGTTGAAATGTAGTTGTTGAAGAATTAT
Cry51Aa-bt-codon-opt_pMON106128-mutation-163-sense	GGCTTCTACTGATATTAATTGgAATATTTCTCAACCAGTACTAGTACCACC
Cry51Aa-bt-codon-opt_pMON106128-mutation-163-anti	CCAATTAATATCAGTAGAAGCcTGTTGAAATGTAGTTGTTGAAGAATTAT
Cry51Aa-bt-codon-opt_pMON106128-mutation-164-sense	ATTCCATGGAATATTTCTCAaCCAGTACTAGTACCACCTAGAAAACAAG
Cry51Aa-bt-codon-opt_pMON106128-mutation-164-anti	TTGAGAAATATTCCATGGAAtATCAGTAGAAGCCTGTTGAAATGTAG
Cry51Aa-bt-codon-opt_pMON106128-mutation-165-sense	AGGCTTCTACTGATATTCAATgGAATATTTCTCAACCAGTACTAGTACCAC
Cry51Aa-bt-codon-opt_pMON106128-mutation-165-anti	CATTGAATATCAGTAGAAGCCtGTTGAAATGTAGTTGTTGAAGAATTATG
Cry51Aa-bt-codon-opt_pMON106128-mutation-166-sense	TTCGTTGGAATATTTCTCAaCCAGTACTAGTACCACCTAGAAAACAAG
Cry51Aa-bt-codon-opt_pMON106128-mutation-166-anti	TTGAGAAATATTCCAACGAaTATCAGTAGAAGCCTGTTGAAATGTAG
Cry51Aa-bt-codon-opt_pMON106128-mutation-167-sense	GCTTCTACTGATATTTCTTGGaATATTTCTCAACCAGTACTAGTACCACC
Cry51Aa-bt-codon-opt_pMON106128-mutation-167-anti	TCCAAGAAATATCAGTAGAAGcCTGTTGAAATGTAGTTGTTGAAGAATT
Cry51Aa-bt-codon-opt_pMON106128-mutation-168-sense	GGCTTCTACTGATATTACATGgAATATTTCTCAACCAGTACTAGTACCACC
Cry51Aa-bt-codon-opt_pMON106128-mutation-168-anti	CCATGTAATATCAGTAGAAGCcTGTTGAAATGTAGTTGTTGAAGAATTAT
Cry51Aa-bt-codon-opt_pMON106128-mutation-169-sense	GGCTTCTACTGATATTGTATGgAATATTTCTCAACCAGTACTAGTACCACC
Cry51Aa-bt-codon-opt_pMON106128-mutation-169-anti	CCATACAATATCAGTAGAAGCcTGTTGAAATGTAGTTGTTGAAGAATTAT
Cry51Aa-bt-codon-opt_pMON106128-mutation-170-sense	ATTTGGTGGAATATTTCTCAaCCAGTACTAGTACCACCTAGAAAACAAG
Cry51Aa-bt-codon-opt_pMON106128-mutation-170-anti	TTGAGAAATATTCCACCAAAtATCAGTAGAAGCCTGTTGAAATGTAG
Cry51Aa-bt-codon-opt_pMON106128-mutation-171-sense	GGCTTCTACTGATATTTATTGgAATATTTCTCAACCAGTACTAGTACCACC
Cry51Aa-bt-codon-opt_pMON106128-mutation-171-anti	CCAATAAATATCAGTAGAAGCcTGTTGAAATGTAGTTGTTGAAGAATTAT
Cry51Aa-bt-codon-opt_pMON106128-mutation-77-sense	CAACTACAGCACAACAGGcTTCTACTGATATTGAATGGAATATTTCTCAACC
Cry51Aa-bt-codon-opt_pMON106128-mutation-77-anti	GCCTGTTGTGCTGTAGTTgTTGAAGAATTATGTGCAAAATTTGCTTCA
Cry51Aa-bt-codon-opt_pMON106128-mutation-78-sense	ACAACTACATGTCAACAGGCtTCTACTGATATTGAATGGAATATTTCTCAACCA
Cry51Aa-bt-codon-opt_pMON106128-mutation-78-anti	AGCCTGTTGACATGTAGTTGtTGAAGAATTATGTGCAAAATTTGCTTCA
Cry51Aa-bt-codon-opt_pMON106128-mutation-79-sense	CAACTACAGATCAACAGGCTtCTACTGATATTGAATGGAATATTTCTCAACCAG
Cry51Aa-bt-codon-opt_pMON106128-mutation-79-anti	AAGCCTGTTGATCTGTAGTTgTTGAAGAATTATGTGCAAAATTTGCTTCA
Cry51Aa-bt-codon-opt_pMON106128-mutation-80-sense	AACAACTACAGAACAACAGGcTTCTACTGATATTGAATGGAATATTTCTCAACC
Cry51Aa-bt-codon-opt_pMON106128-mutation-80-anti	GCCTGTTGTTCTGTAGTTGTtGAAGAATTATGTGCAAAATTTGCTTCAATAG
Cry51Aa-bt-codon-opt_pMON106128-mutation-81-sense	ACAACTACAGGTCAACAGGcTTCTACTGATATTGAATGGAATATTTCTCAACC
Cry51Aa-bt-codon-opt_pMON106128-mutation-81-anti	GCCTGTTGACCTGTAGTTGtTGAAGAATTATGTGCAAAATTTGCTTCA
Cry51Aa-bt-codon-opt_pMON106128-mutation-82-sense	ACAACTACACATCAACAGGCtTCTACTGATATTGAATGGAATATTTCTCAACCA
Cry51Aa-bt-codon-opt_pMON106128-mutation-82-anti	AGCCTGTTGATGTGTAGTTGtTGAAGAATTATGTGCAAAATTTGCTTCA
Cry51Aa-bt-codon-opt_pMON106128-mutation-83-sense	AACAACTACAATTCAACAGGcTTCTACTGATATTGAATGGAATATTTCTCAACC
Cry51Aa-bt-codon-opt_pMON106128-mutation-83-anti	GCCTGTTGAATTGTAGTTGTtGAAGAATTATGTGCAAAATTTGCTTCAATAG
Cry51Aa-bt-codon-opt_pMON106128-mutation-84-sense	AACAACTACAAAACAACAGGcTTCTACTGATATTGAATGGAATATTTCTCAACC
Cry51Aa-bt-codon-opt_pMON106128-mutation-84-anti	GCCTGTTGTTTTGTAGTTGTtGAAGAATTATGTGCAAAATTTGCTTCAATAG
Cry51Aa-bt-codon-opt_pMON106128-mutation-85-sense	CAACTACATTACAACAGGCTTcTACTGATATTGAATGGAATATTTCTCAACCAGT
Cry51Aa-bt-codon-opt_pMON106128-mutation-85-anti	GAAGCCTGTTGTAATGTAGTTgTTGAAGAATTATGTGCAAAATTTGCTTCA
Cry51Aa-bt-codon-opt_pMON106128-mutation-86-sense	CAACTACAATGCAACAGGcTTCTACTGATATTGAATGGAATATTTCTCAACC
Cry51Aa-bt-codon-opt_pMON106128-mutation-86-anti	GCCTGTTGCATTGTAGTTgTTGAAGAATTATGTGCAAAATTTGCTTCA
Cry51Aa-bt-codon-opt_pMON106128-mutation-87-sense	AACAACTACAAATCAACAGGcTTCTACTGATATTGAATGGAATATTTCTCAACC
Cry51Aa-bt-codon-opt_pMON106128-mutation-87-anti	GCCTGTTGATTTGTAGTTGTtGAAGAATTATGTGCAAAATTTGCTTCAATAG
Cry51Aa-bt-codon-opt_pMON106128-mutation-88-sense	CAACTACACCACAACAGGcTTCTACTGATATTGAATGGAATATTTCTCAACC
Cry51Aa-bt-codon-opt_pMON106128-mutation-88-anti	GCCTGTTGTGGTGTAGTTgTTGAAGAATTATGTGCAAAATTTGCTTCA
Cry51Aa-bt-codon-opt_pMON106128-mutation-89-sense	ACTACACAACAACAGGCTTCtACTGATATTGAATGGAATATTTCTCAACCAGT
Cry51Aa-bt-codon-opt_pMON106128-mutation-89-anti	AGAAGCCTGTTGTTGTGTAGtTGTTGAAGAATTATGTGCAAAATTTGCTT
Cry51Aa-bt-codon-opt_pMON106128-mutation-90-sense	CAACTACACGTCAACAGGcTTCTACTGATATTGAATGGAATATTTCTCAACC
Cry51Aa-bt-codon-opt_pMON106128-mutation-90-anti	GCCTGTTGACGTGTAGTTgTTGAAGAATTATGTGCAAAATTTGCTTCA
Cry51Aa-bt-codon-opt_pMON106128-mutation-91-sense	AACAACTACATCTCAACAGGcTTCTACTGATATTGAATGGAATATTTCTCAACC
Cry51Aa-bt-codon-opt_pMON106128-mutation-91-anti	GCCTGTTGAGATGTAGTTGTtGAAGAATTATGTGCAAAATTTGCTTCAATAG
Cry51Aa-bt-codon-opt_pMON106128-mutation-92-sense	ACTACAACACAACAGGCTTCtACTGATATTGAATGGAATATTTCTCAACCAGT
Cry51Aa-bt-codon-opt_pMON106128-mutation-92-anti	AGAAGCCTGTTGTGTTGTAGtTGTTGAAGAATTATGTGCAAAATTTGCTT
Cry51Aa-bt-codon-opt_pMON106128-mutation-93-sense	CAACTACAGTACAACAGGCTTcTACTGATATTGAATGGAATATTTCTCAACCAGT
Cry51Aa-bt-codon-opt_pMON106128-mutation-93-anti	GAAGCCTGTTGTACTGTAGTTgTTGAAGAATTATGTGCAAAATTTGCTTCA
Cry51Aa-bt-codon-opt_pMON106128-mutation-94-sense	CATGGCAACAGGCTTCtACTGATATTGAATGGAATATTTCTCAACCAGT
Cry51Aa-bt-codon-opt_pMON106128-mutation-94-anti	AGAAGCCTGTTGCCATgTAGTTGTTGAAGAATTATGTGCAAAATTTGC
Cry51Aa-bt-codon-opt_pMON106128-mutation-95-sense	CAACAACTACATATCAACAGGcTTCTACTGATATTGAATGGAATATTTCTCAACC
Cry51Aa-bt-codon-opt_pMON106128-mutation-95-anti	GCCTGTTGATATGTAGTTGTTgAAGAATTATGTGCAAAATTTGCTTCAATAGTT
Cry51Aa-bt-codon-opt_pMON106128-mutation-39-sense	GGAGAAGGAGGTGCAAAaAATAGCACAACTATTGAAGCAA
Cry51Aa-bt-codon-opt_pMON106128-mutation-39-anti	TTTTGCACCTCCTTCTCcAATAAATGGAATGCTTACGC
Cry51Aa-bt-codon-opt_pMON106128-mutation-40-sense	TTGGAGAAGGAGGTTGTAAaAATAGCACAACTATTGAAGCAA
Cry51Aa-bt-codon-opt_pMON106128-mutation-40-anti	TTTACAACCTCCTTCTCCAaTAAATGGAATGCTTACGCT
Cry51Aa-bt-codon-opt_pMON106128-mutation-41-sense	TTGGAGAAGGAGGTGATAAaAATAGCACAACTATTGAAGCAA
Cry51Aa-bt-codon-opt_pMON106128-mutation-41-anti	TTTATCACCTCCTTCTCCAaTAAATGGAATGCTTACGCT
Cry51Aa-bt-codon-opt_pMON106128-mutation-42-sense	GGAGAAGGAGGTGAAAAAaATAGCACAACTATTGAAGCAAA
Cry51Aa-bt-codon-opt_pMON106128-mutation-42-anti	TTTTTTCACCTCCTTCTCcAATAAATGGAATGCTTACGC
Cry51Aa-bt-codon-opt_pMON106128-mutation-43-sense	TTGGAGAAGGAGGTTTTAAaAATAGCACAACTATTGAAGCAA
Cry51Aa-bt-codon-opt_pMON106128-mutation-43-anti	TTTAAAACCTCCTTCTCCAaTAAATGGAATGCTTACGCT
Cry51Aa-bt-codon-opt_pMON106128-mutation-44-sense	TTGGAGAAGGAGGTCATAAaAATAGCACAACTATTGAAGCAA
Cry51Aa-bt-codon-opt_pMON106128-mutation-44-anti	TTTATGACCTCCTTCTCCAaTAAATGGAATGCTTACGCT
Cry51Aa-bt-codon-opt_pMON106128-mutation-45-sense	TTGGAGAAGGAGGTATTAAAaATAGCACAACTATTGAAGCAAA
Cry51Aa-bt-codon-opt_pMON106128-mutation-45-anti	TTTTAATACCTCCTTCTCCAaTAAATGGAATGCTTACGCT
Cry51Aa-bt-codon-opt_pMON106128-mutation-46-sense	TTGGAGAAGGAGGTAAAAAaAATAGCACAACTATTGAAGCAA
Cry51Aa-bt-codon-opt_pMON106128-mutation-46-anti	TTTTTTACCTCCTTCTCCAaTAAATGGAATGCTTACGCT
Cry51Aa-bt-codon-opt_pMON106128-mutation-47-sense	TTGGAGAAGGAGGTTTAAAaAATAGCACAACTATTGAAGCAA
Cry51Aa-bt-codon-opt_pMON106128-mutation-47-anti	TTTTAAACCTCCTTCTCCAaTAAATGGAATGCTTACGCT
Cry51Aa-bt-codon-opt_pMON106128-mutation-48-sense	TTGGAGAAGGAGGTATGAAaAATAGCACAACTATTGAAGCAA
Cry51Aa-bt-codon-opt_pMON106128-mutation-48-anti	TTTCATACCTCCTTCTCCAaTAAATGGAATGCTTACGCT
Cry51Aa-bt-codon-opt_pMON106128-mutation-49-sense	TTGGAGAAGGAGGTAATAAAaATAGCACAACTATTGAAGCAAA
Cry51Aa-bt-codon-opt_pMON106128-mutation-49-anti	TTTTATTACCTCCTTCTCCAaTAAATGGAATGCTTACGCT
Cry51Aa-bt-codon-opt_pMON106128-mutation-50-sense	GGAGAAGGAGGTCCAAAaAATAGCACAACTATTGAAGCAA
Cry51Aa-bt-codon-opt_pMON106128-mutation-50-anti	TTTTGGACCTCCTTCTCcAATAAATGGAATGCTTACGC
Cry51Aa-bt-codon-opt_pMON106128-mutation-51-sense	GGAGAAGGAGGTCAAAAAaATAGCACAACTATTGAAGCAAA
Cry51Aa-bt-codon-opt_pMON106128-mutation-51-anti	TTTTTTGACCTCCTTCTCcAATAAATGGAATGCTTACGC
Cry51Aa-bt-codon-opt_pMON106128-mutation-52-sense	GGAGAAGGAGGTCGTAAAaATAGCACAACTATTGAAGCAAA
Cry51Aa-bt-codon-opt_pMON106128-mutation-52-anti	TTTTACGACCTCCTTCTCcAATAAATGGAATGCTTACGC
Cry51Aa-bt-codon-opt_pMON106128-mutation-53-sense	TTGGAGAAGGAGGTTCTAAaAATAGCACAACTATTGAAGCAA
Cry51Aa-bt-codon-opt_pMON106128-mutation-53-anti	TTTAGAACCTCCTTCTCCAaTAAATGGAATGCTTACGCT
Cry51Aa-bt-codon-opt_pMON106128-mutation-54-sense	TTGGAGAAGGAGGTACAAAaAATAGCACAACTATTGAAGCAA
Cry51Aa-bt-codon-opt_pMON106128-mutation-54-anti	TTTTGTACCTCCTTCTCCAaTAAATGGAATGCTTACGCT
Cry51Aa-bt-codon-opt_pMON106128-mutation-55-sense	TTGGAGAAGGAGGTGTAAAaAATAGCACAACTATTGAAGCAA
Cry51Aa-bt-codon-opt_pMON106128-mutation-55-anti	TTTTACACCTCCTTCTCCAaTAAATGGAATGCTTACGCT
Cry51Aa-bt-codon-opt_pMON106128-mutation-56-sense	GGAGAAGGAGGTTGGAAaAATAGCACAACTATTGAAGCAA
Cry51Aa-bt-codon-opt_pMON106128-mutation-56-anti	TTTCCAACCTCCTTCTCcAATAAATGGAATGCTTACGC
Cry51Aa-bt-codon-opt_pMON106128-mutation-57-sense	TTGGAGAAGGAGGTTATAAAaATAGCACAACTATTGAAGCAAA
Cry51Aa-bt-codon-opt_pMON106128-mutation-57-anti	TTTTATAACCTCCTTCTCCAaTAAATGGAATGCTTACGCT
Cry51Aa-bt-codon-opt_pMON106128-mutation-58-sense	AGCACAACTGCAGAAGCaAATTTTGCACATAATTCTTCAACAAC
Cry51Aa-bt-codon-opt_pMON106128-mutation-58-anti	TGCTTCTGCAGTTGTGCtATTTTTTCCACCTCCTTCTCCA
Cry51Aa-bt-codon-opt_pMON106128-mutation-59-sense	AGCACAACTTGTGAAGCAaATTTTGCACATAATTCTTCAACAACTAC
Cry51Aa-bt-codon-opt_pMON106128-mutation-59-anti	TTGCTTCACAAGTTGTGCtATTTTTTCCACCTCCTTCTCCA
Cry51Aa-bt-codon-opt_pMON106128-mutation-60-sense	GCACAACTGATGAAGCAAaTTTTGCACATAATTCTTCAACAACTAC
Cry51Aa-bt-codon-opt_pMON106128-mutation-60-anti	TTTGCTTCATCAGTTGTGcTATTTTTTCCACCTCCTTCTCCA
Cry51Aa-bt-codon-opt_pMON106128-mutation-61-sense	AGCACAACTGAAGAAGCAaATTTTGCACATAATTCTTCAACAACTAC
Cry51Aa-bt-codon-opt_pMON106128-mutation-61-anti	TTGCTTCTTCAGTTGTGCtATTTTTTCCACCTCCTTCTCCA
Cry51Aa-bt-codon-opt_pMON106128-mutation-62-sense	CTTTTGAAGCAAATTTTGcACATAATTCTTCAACAACTACATTTCAAC
Cry51Aa-bt-codon-opt_pMON106128-mutation-62-anti	GCAAAATTTGCTTCAAAAgTTGTGCTATTTTTTCCACCTCCT
Cry51Aa-bt-codon-opt_pMON106128-mutation-63-sense	AGCACAACTGGTGAAGCaAATTTTGCACATAATTCTTCAACAAC
Cry51Aa-bt-codon-opt_pMON106128-mutation-63-anti	TGCTTCACCAGTTGTGCtATTTTTTCCACCTCCTTCTCCA
Cry51Aa-bt-codon-opt_pMON106128-mutation-64-sense	CTCATGAAGCAAATTTTGcACATAATTCTTCAACAACTACATTTCAAC
Cry51Aa-bt-codon-opt_pMON106128-mutation-64-anti	GCAAAATTTGCTTCATGAgTTGTGCTATTTTTTCCACCTCCT
Cry51Aa-bt-codon-opt_pMON106128-mutation-65-sense	CTAAAGAAGCAAATTTTGCaCATAATTCTTCAACAACTACATTTCAACA
Cry51Aa-bt-codon-opt_pMON106128-mutation-65-anti	TGCAAAATTTGCTTCTTTAgTTGTGCTATTTTTTCCACCTCCT
Cry51Aa-bt-codon-opt_pMON106128-mutation-66-sense	CTTTAGAAGCAAATTTTGCaCATAATTCTTCAACAACTACATTTCAACA
Cry51Aa-bt-codon-opt_pMON106128-mutation-66-anti	TGCAAAATTTGCTTCTAAAgTTGTGCTATTTTTTCCACCTCCT
Cry51Aa-bt-codon-opt_pMON106128-mutation-67-sense	AGCACAACTATGGAAGCAaATTTTGCACATAATTCTTCAACAACTAC
Cry51Aa-bt-codon-opt_pMON106128-mutation-67-anti	TTGCTTCCATAGTTGTGCtATTTTTTCCACCTCCTTCTCCA
Cry51Aa-bt-codon-opt_pMON106128-mutation-68-sense	CTAATGAAGCAAATTTTGCaCATAATTCTTCAACAACTACATTTCAACA
Cry51Aa-bt-codon-opt_pMON106128-mutation-68-anti	TGCAAAATTTGCTTCATTAgTTGTGCTATTTTTTCCACCTCCT
Cry51Aa-bt-codon-opt_pMON106128-mutation-69-sense	AGCACAACTCCAGAAGCaAATTTTGCACATAATTCTTCAACAAC
Cry51Aa-bt-codon-opt_pMON106128-mutation-69-anti	TGCTTCTGGAGTTGTGCtATTTTTTCCACCTCCTTCTCCA
Cry51Aa-bt-codon-opt_pMON106128-mutation-70-sense	AGCACAACTCAAGAAGCAaATTTTGCACATAATTCTTCAACAACTAC
Cry51Aa-bt-codon-opt_pMON106128-mutation-70-anti	TTGCTTCTTGAGTTGTGCtATTTTTTCCACCTCCTTCTCCA
Cry51Aa-bt-codon-opt_pMON106128-mutation-71-sense	AGCACAACTCGTGAAGCaAATTTTGCACATAATTCTTCAACAAC
Cry51Aa-bt-codon-opt_pMON106128-mutation-71-anti	TGCTTCACGAGTTGTGCtATTTTTTCCACCTCCTTCTCCA
Cry51Aa-bt-codon-opt_pMON106128-mutation-72-sense	AGCACAACTTCTGAAGCAaATTTTGCACATAATTCTTCAACAACTAC
Cry51Aa-bt-codon-opt_pMON106128-mutation-72-anti	TTGCTTCAGAAGTTGTGCtATTTTTTCCACCTCCTTCTCCA
Cry51Aa-bt-codon-opt_pMON106128-mutation-73-sense	CTACAGAAGCAAATTTTGCaCATAATTCTTCAACAACTACATTTCAACA
Cry51Aa-bt-codon-opt_pMON106128-mutation-73-anti	TGCAAAATTTGCTTCTGTAgTTGTGCTATTTTTTCCACCTCCT
Cry51Aa-bt-codon-opt_pMON106128-mutation-74-sense	CTGTAGAAGCAAATTTTGCaCATAATTCTTCAACAACTACATTTCAACA
Cry51Aa-bt-codon-opt_pMON106128-mutation-74-anti	TGCAAAATTTGCTTCTACAgTTGTGCTATTTTTTCCACCTCCT
Cry51Aa-bt-codon-opt_pMON106128-mutation-75-sense	GCACAACTTGGGAAGCaAATTTTGCACATAATTCTTCAACAAC
Cry51Aa-bt-codon-opt_pMON106128-mutation-75-anti	TGCTTCCCAAGTTGTGcTATTTTTTCCACCTCCTTCTCCA
Cry51Aa-bt-codon-opt_pMON106128-mutation-76-sense	CTTATGAAGCAAATTTTGCaCATAATTCTTCAACAACTACATTTCAACA
Cry51Aa-bt-codon-opt_pMON106128-mutation-76-anti	TGCAAAATTTGCTTCATAAgTTGTGCTATTTTTTCCACCTCCT
Cry51Aa-bt-codon-opt_pMON106128-mutation-210-sense	TGGAATRYATCTCAACCAGTaCTAGTACCACCTAGAAAACAAGTT
Cry51Aa-bt-codon-opt_pMON106128-mutation-210-anti	TACTGGTTGAGATRYATTCCaTTCAATATCAGTAGAAGCCTGT
Cry51Aa-bt-codon-opt_pMON106128-mutation-211-sense	TGGAATTGTTCTCAACCAgTACTAGTACCACCTAGAAAACAAGT
Cry51Aa-bt-codon-opt_pMON106128-mutation-211-anti	CTGGTTGAGAACAATTCCaTTCAATATCAGTAGAAGCCTGT
Cry51Aa-bt-codon-opt_pMON106128-mutation-212-sense	TGGAATGATTCTCAACCAgTACTAGTACCACCTAGAAAACAAGT
Cry51Aa-bt-codon-opt_pMON106128-mutation-212-anti	CTGGTTGAGAATCATTCCaTTCAATATCAGTAGAAGCCTGT
Cry51Aa-bt-codon-opt_pMON106128-mutation-213-sense	TGGAATGAATCTCAACCAgTACTAGTACCACCTAGAAAACAAGT
Cry51Aa-bt-codon-opt_pMON106128-mutation-213-anti	CTGGTTGAGATTCATTCCaTTCAATATCAGTAGAAGCCTGT
Cry51Aa-bt-codon-opt_pMON106128-mutation-214-sense	GAATGGAATTTTTCTCAACcAGTACTAGTACCACCTAGAAAACAA
Cry51Aa-bt-codon-opt_pMON106128-mutation-214-anti	GGTTGAGAAAAATTCCATTcAATATCAGTAGAAGCCTGTTGA
Cry51Aa-bt-codon-opt_pMON106128-mutation-215-sense	TGGAATGGTTCTCAACCaGTACTAGTACCACCTAGAAAACAAG
Cry51Aa-bt-codon-opt_pMON106128-mutation-215-anti	TGGTTGAGAACCATTCCaTTCAATATCAGTAGAAGCCTGT
Cry51Aa-bt-codon-opt_pMON106128-mutation-216-sense	TGGAATCATTCTCAACCAgTACTAGTACCACCTAGAAAACAAGT
Cry51Aa-bt-codon-opt_pMON106128-mutation-216-anti	CTGGTTGAGAATGATTCCaTTCAATATCAGTAGAAGCCTGT
Cry51Aa-bt-codon-opt_pMON106128-mutation-217-sense	AATGGAATAAATCTCAACCAgTACTAGTACCACCTAGAAAACAAGT
Cry51Aa-bt-codon-opt_pMON106128-mutation-217-anti	CTGGTTGAGATTTATTCCATtCAATATCAGTAGAAGCCTGTTG
Cry51Aa-bt-codon-opt_pMON106128-mutation-218-sense	AATGGAATTTATCTCAACCAgTACTAGTACCACCTAGAAAACAAGT
Cry51Aa-bt-codon-opt_pMON106128-mutation-218-anti	CTGGTTGAGATAAATTCCATtCAATATCAGTAGAAGCCTGTTG
Cry51Aa-bt-codon-opt_pMON106128-mutation-219-sense	ATGGAATATGTCTCAACCAGtACTAGTACCACCTAGAAAACAAGT
Cry51Aa-bt-codon-opt_pMON106128-mutation-219-anti	ACTGGTTGAGACATATTCCAtTCAATATCAGTAGAAGCCTGTT
Cry51Aa-bt-codon-opt_pMON106128-mutation-220-sense	AATGGAATAATTCTCAACCAgTACTAGTACCACCTAGAAAACAAGT
Cry51Aa-bt-codon-opt_pMON106128-mutation-220-anti	CTGGTTGAGAATTATTCCATtCAATATCAGTAGAAGCCTGTTG
Cry51Aa-bt-codon-opt_pMON106128-mutation-221-sense	TGGAATCCATCTCAACCaGTACTAGTACCACCTAGAAAACAAG
Cry51Aa-bt-codon-opt_pMON106128-mutation-221-anti	TGGTTGAGATGGATTCCaTTCAATATCAGTAGAAGCCTGT
Cry51Aa-bt-codon-opt_pMON106128-mutation-222-sense	TGGAATCAATCTCAACCAgTACTAGTACCACCTAGAAAACAAGT
Cry51Aa-bt-codon-opt_pMON106128-mutation-222-anti	CTGGTTGAGATTGATTCCaTTCAATATCAGTAGAAGCCTGT
Cry51Aa-bt-codon-opt_pMON106128-mutation-223-sense	TGGAATCGTTCTCAACCaGTACTAGTACCACCTAGAAAACAAG
Cry51Aa-bt-codon-opt_pMON106128-mutation-223-anti	TGGTTGAGAACGATTCCaTTCAATATCAGTAGAAGCCTGT
Cry51Aa-bt-codon-opt_pMON106128-mutation-224-sense	GAATGGAATTCTTCTCAACcAGTACTAGTACCACCTAGAAAACAA
Cry51Aa-bt-codon-opt_pMON106128-mutation-224-anti	GGTTGAGAAGAATTCCATTcAATATCAGTAGAAGCCTGTTGA
Cry51Aa-bt-codon-opt_pMON106128-mutation-225-sense	ATGGAATACATCTCAACCAGtACTAGTACCACCTAGAAAACAAGT
Cry51Aa-bt-codon-opt_pMON106128-mutation-225-anti	ACTGGTTGAGATGTATTCCAtTCAATATCAGTAGAAGCCTGTT
Cry51Aa-bt-codon-opt_pMON106128-mutation-226-sense	ATGGAATGTATCTCAACCAGtACTAGTACCACCTAGAAAACAAGT
Cry51Aa-bt-codon-opt_pMON106128-mutation-226-anti	ACTGGTTGAGATACATTCCAtTCAATATCAGTAGAAGCCTGTT
Cry51Aa-bt-codon-opt_pMON106128-mutation-227-sense	TGGAATTGGTCTCAACCaGTACTAGTACCACCTAGAAAACAAG
Cry51Aa-bt-codon-opt_pMON106128-mutation-227-anti	TGGTTGAGACCAATTCCaTTCAATATCAGTAGAAGCCTGT
Cry51Aa-bt-codon-opt_pMON106128-mutation-228-sense	TGAATGGAATTATTCTCAACcAGTACTAGTACCACCTAGAAAACAA
Cry51Aa-bt-codon-opt_pMON106128-mutation-228-anti	GGTTGAGAATAATTCCATTCaATATCAGTAGAAGCCTGTTGAA
Cry51Aa-bt-codon-opt_pMON106128-mutation-267-sense	ACCAATGGATGCAATGAcTACGATAGATTCTACTGAACATTATT
Cry51Aa-bt-codon-opt_pMON106128-mutation-267-anti	GTCATTGCATCCATTGGtATAGTAAAATTCCCACCCATAA
Cry51Aa-bt-codon-opt_pMON106128-mutation-268-sense	CAATGGATTGTATGACTACGaTAGATTCTACTGAACATTATTCTGG
Cry51Aa-bt-codon-opt_pMON106128-mutation-268-anti	TCGTAGTCATACAATCCATTgGTATAGTAAAATTCCCACCCAT
Cry51Aa-bt-codon-opt_pMON106128-mutation-269-sense	CAATGGATGATATGACTACGAtAGATTCTACTGAACATTATTCTGG
Cry51Aa-bt-codon-opt_pMON106128-mutation-269-anti	ATCGTAGTCATATCATCCATTgGTATAGTAAAATTCCCACCCAT
Cry51Aa-bt-codon-opt_pMON106128-mutation-270-sense	ATACCAATGGATGAAATGACtACGATAGATTCTACTGAACATTATTC
Cry51Aa-bt-codon-opt_pMON106128-mutation-270-anti	AGTCATTTCATCCATTGGTAtAGTAAAATTCCCACCCATAAT
Cry51Aa-bt-codon-opt_pMON106128-mutation-271-sense	CAATGGATTTTATGACTACGAtAGATTCTACTGAACATTATTCTGG
Cry51Aa-bt-codon-opt_pMON106128-mutation-271-anti	ATCGTAGTCATAAAATCCATTgGTATAGTAAAATTCCCACCCAT
Cry51Aa-bt-codon-opt_pMON106128-mutation-272-sense	CAATGGATGGTATGACTACgATAGATTCTACTGAACATTATTCTGG
Cry51Aa-bt-codon-opt_pMON106128-mutation-272-anti	CGTAGTCATACCATCCATTgGTATAGTAAAATTCCCACCCAT
Cry51Aa-bt-codon-opt_pMON106128-mutation-273-sense	CAATGGATCATATGACTACGAtAGATTCTACTGAACATTATTCTGG
Cry51Aa-bt-codon-opt_pMON106128-mutation-273-anti	ATCGTAGTCATATGATCCATTgGTATAGTAAAATTCCCACCCAT
Cry51Aa-bt-codon-opt_pMON106128-mutation-274-sense	ACCAATGGATATTATGACTACgATAGATTCTACTGAACATTATTCTGG
Cry51Aa-bt-codon-opt_pMON106128-mutation-274-anti	CGTAGTCATAATATCCATTGGtATAGTAAAATTCCCACCCATAA
Cry51Aa-bt-codon-opt_pMON106128-mutation-275-sense	CAATGGATAAAATGACTACGAtAGATTCTACTGAACATTATTCTGG
Cry51Aa-bt-codon-opt_pMON106128-mutation-275-anti	ATCGTAGTCATTTTATCCATTgGTATAGTAAAATTCCCACCCAT
Cry51Aa-bt-codon-opt_pMON106128-mutation-276-sense	CAATGGATATGATGACTACGAtAGATTCTACTGAACATTATTCTGG
Cry51Aa-bt-codon-opt_pMON106128-mutation-276-anti	ATCGTAGTCATCATATCCATTgGTATAGTAAAATTCCCACCCAT
Cry51Aa-bt-codon-opt_pMON106128-mutation-277-sense	ACCAATGGATAATATGACTACgATAGATTCTACTGAACATTATTCTGG
Cry51Aa-bt-codon-opt_pMON106128-mutation-277-anti	CGTAGTCATATTATCCATTGGtATAGTAAAATTCCCACCCATAA
Cry51Aa-bt-codon-opt_pMON106128-mutation-278-sense	ACCAATGGATCCAATGACtACGATAGATTCTACTGAACATTATTC
Cry51Aa-bt-codon-opt_pMON106128-mutation-278-anti	AGTCATTGGATCCATTGGtATAGTAAAATTCCCACCCATAA
Cry51Aa-bt-codon-opt_pMON106128-mutation-279-sense	CAATGGATCAAATGACTACgATAGATTCTACTGAACATTATTCTGG
Cry51Aa-bt-codon-opt_pMON106128-mutation-279-anti	CGTAGTCATTTGATCCATTgGTATAGTAAAATTCCCACCCAT
Cry51Aa-bt-codon-opt_pMON106128-mutation-280-sense	CAATGGATCGTATGACTACgATAGATTCTACTGAACATTATTCTGG
Cry51Aa-bt-codon-opt_pMON106128-mutation-280-anti	CGTAGTCATACGATCCATTgGTATAGTAAAATTCCCACCCAT
Cry51Aa-bt-codon-opt_pMON106128-mutation-281-sense	CCAATGGATTCTATGACTACgATAGATTCTACTGAACATTATTCTGG
Cry51Aa-bt-codon-opt_pMON106128-mutation-281-anti	CGTAGTCATAGAATCCATTGgTATAGTAAAATTCCCACCCATAA
Cry51Aa-bt-codon-opt_pMON106128-mutation-282-sense	CAATGGATACAATGACTACGaTAGATTCTACTGAACATTATTCTGG
Cry51Aa-bt-codon-opt_pMON106128-mutation-282-anti	TCGTAGTCATTGTATCCATTgGTATAGTAAAATTCCCACCCAT
Cry51Aa-bt-codon-opt_pMON106128-mutation-283-sense	CAATGGATGTAATGACTACGaTAGATTCTACTGAACATTATTCTGG
Cry51Aa-bt-codon-opt_pMON106128-mutation-283-anti	TCGTAGTCATTACATCCATTgGTATAGTAAAATTCCCACCCAT
Cry51Aa-bt-codon-opt_pMON106128-mutation-284-sense	ACCAATGGATTGGATGACtACGATAGATTCTACTGAACATTATTC
Cry51Aa-bt-codon-opt_pMON106128-mutation-284-anti	AGTCATCCAATCCATTGGtATAGTAAAATTCCCACCCATAA
Cry51Aa-bt-codon-opt_pMON106128-mutation-285-sense	ACCAATGGATTATATGACTACgATAGATTCTACTGAACATTATTCTGG
Cry51Aa-bt-codon-opt_pMON106128-mutation-285-anti	CGTAGTCATATAATCCATTGGtATAGTAAAATTCCCACCCATAA
Cry51Aa-bt-codon-opt_pMON106128-mutation-191-sense	TGGGCAATTTCTCAACcAGTACTAGTACCACCTAGAAAACAA
Cry51Aa-bt-codon-opt_pMON106128-mutation-191-anti	GGTTGAGAAATTGCCCaTTCAATATCAGTAGAAGCCTGT
Cry51Aa-bt-codon-opt_pMON106128-mutation-192-sense	ATGGTGTATTTCTCAACCAGtACTAGTACCACCTAGAAAACAAGT
Cry51Aa-bt-codon-opt_pMON106128-mutation-192-anti	ACTGGTTGAGAAATACACCAtTCAATATCAGTAGAAGCCTGTT
Cry51Aa-bt-codon-opt_pMON106128-mutation-193-sense	ATGGGATATTTCTCAACCAgTACTAGTACCACCTAGAAAACAAGT
Cry51Aa-bt-codon-opt_pMON106128-mutation-193-anti	CTGGTTGAGAAATATCCCAtTCAATATCAGTAGAAGCCTGTT
Cry51Aa-bt-codon-opt_pMON106128-mutation-194-sense	TGGGAAATTTCTCAACCaGTACTAGTACCACCTAGAAAACAAG
Cry51Aa-bt-codon-opt_pMON106128-mutation-194-anti	TGGTTGAGAAATTTCCCaTTCAATATCAGTAGAAGCCTGT
Cry51Aa-bt-codon-opt_pMON106128-mutation-195-sense	AATGGTTTATTTCTCAACCAgTACTAGTACCACCTAGAAAACAAGT
Cry51Aa-bt-codon-opt_pMON106128-mutation-195-anti	CTGGTTGAGAAATAAACCATtCAATATCAGTAGAAGCCTGTTG
Cry51Aa-bt-codon-opt_pMON106128-mutation-196-sense	TGGGGTATTTCTCAACCaGTACTAGTACCACCTAGAAAACAAG
Cry51Aa-bt-codon-opt_pMON106128-mutation-196-anti	TGGTTGAGAAATACCCCaTTCAATATCAGTAGAAGCCTGT
Cry51Aa-bt-codon-opt_pMON106128-mutation-197-sense	TGGCATATTTCTCAACCAgTACTAGTACCACCTAGAAAACAAGT
Cry51Aa-bt-codon-opt_pMON106128-mutation-197-anti	CTGGTTGAGAAATATGCCaTTCAATATCAGTAGAAGCCTGT
Cry51Aa-bt-codon-opt_pMON106128-mutation-198-sense	AATGGATTATTTCTCAACCAgTACTAGTACCACCTAGAAAACAAGT
Cry51Aa-bt-codon-opt_pMON106128-mutation-198-anti	CTGGTTGAGAAATAATCCATtCAATATCAGTAGAAGCCTGTTG
Cry51Aa-bt-codon-opt_pMON106128-mutation-199-sense	GAATGGAAAATTTCTCAACcAGTACTAGTACCACCTAGAAAACAA
Cry51Aa-bt-codon-opt_pMON106128-mutation-199-anti	GGTTGAGAAATTTTCCATTcAATATCAGTAGAAGCCTGTTGA
Cry51Aa-bt-codon-opt_pMON106128-mutation-200-sense	AATGGTTAATTTCTCAACCAgTACTAGTACCACCTAGAAAACAAGT
Cry51Aa-bt-codon-opt_pMON106128-mutation-200-anti	CTGGTTGAGAAATTAACCATtCAATATCAGTAGAAGCCTGTTG
Cry51Aa-bt-codon-opt_pMON106128-mutation-201-sense	TGGATGATTTCTCAACCAgTACTAGTACCACCTAGAAAACAAGT
Cry51Aa-bt-codon-opt_pMON106128-mutation-201-anti	CTGGTTGAGAAATCATCCaTTCAATATCAGTAGAAGCCTGT
Cry51Aa-bt-codon-opt_pMON106128-mutation-202-sense	TGGCCAATTTCTCAACcAGTACTAGTACCACCTAGAAAACAA
Cry51Aa-bt-codon-opt_pMON106128-mutation-202-anti	GGTTGAGAAATTGGCCaTTCAATATCAGTAGAAGCCTGT
Cry51Aa-bt-codon-opt_pMON106128-mutation-203-sense	GGCAAATTTCTCAACCAgTACTAGTACCACCTAGAAAACAAGT
Cry51Aa-bt-codon-opt_pMON106128-mutation-203-anti	CTGGTTGAGAAATTTGCcATTCAATATCAGTAGAAGCCTG
Cry51Aa-bt-codon-opt_pMON106128-mutation-204-sense	GGCGTATTTCTCAACCAgTACTAGTACCACCTAGAAAACAAGT
Cry51Aa-bt-codon-opt_pMON106128-mutation-204-anti	CTGGTTGAGAAATACGCcATTCAATATCAGTAGAAGCCTG
Cry51Aa-bt-codon-opt_pMON106128-mutation-205-sense	AATGGTCTATTTCTCAACCAgTACTAGTACCACCTAGAAAACAAGT
Cry51Aa-bt-codon-opt_pMON106128-mutation-205-anti	CTGGTTGAGAAATAGACCATtCAATATCAGTAGAAGCCTGTTG
Cry51Aa-bt-codon-opt_pMON106128-mutation-206-sense	TGGACAATTTCTCAACCAgTACTAGTACCACCTAGAAAACAAGT
Cry51Aa-bt-codon-opt_pMON106128-mutation-206-anti	CTGGTTGAGAAATTGTCCaTTCAATATCAGTAGAAGCCTGT
Cry51Aa-bt-codon-opt_pMON106128-mutation-207-sense	GAATGGGTAATTTCTCAACcAGTACTAGTACCACCTAGAAAACAA
Cry51Aa-bt-codon-opt_pMON106128-mutation-207-anti	GGTTGAGAAATTACCCATTcAATATCAGTAGAAGCCTGTTGA
Cry51Aa-bt-codon-opt_pMON106128-mutation-208-sense	TGGTGGATTTCTCAACCaGTACTAGTACCACCTAGAAAACAAG
Cry51Aa-bt-codon-opt_pMON106128-mutation-208-anti	TGGTTGAGAAATCCACCaTTCAATATCAGTAGAAGCCTGT
Cry51Aa-bt-codon-opt_pMON106128-mutation-209-sense	TTGAATGGTATATTTCTCAACcAGTACTAGTACCACCTAGAAAACAA
Cry51Aa-bt-codon-opt_pMON106128-mutation-209-anti	GGTTGAGAAATATACCATTCAaTATCAGTAGAAGCCTGTTGAAA
Cry51Aa-bt-codon-opt_pMON106128-mutation-96-sense	TTTCAAGCAGCTTCTACTGaTATTGAATGGAATATTTCTCAACCA
Cry51Aa-bt-codon-opt_pMON106128-mutation-96-anti	TCAGTAGAAGCTGCTTGAAaTGTAGTTGTTGAAGAATTATGTGCA
Cry51Aa-bt-codon-opt_pMON106128-mutation-97-sense	CATTTCAATGTGCTTCTACTgATATTGAATGGAATATTTCTCAACCA
Cry51Aa-bt-codon-opt_pMON106128-mutation-97-anti	CAGTAGAAGCACATTGAAATgTAGTTGTTGAAGAATTATGTGCAAAA
Cry51Aa-bt-codon-opt_pMON106128-mutation-98-sense	AACAACTACATTTCAAGATGCtTCTACTGATATTGAATGGAATATTTCTC
Cry51Aa-bt-codon-opt_pMON106128-mutation-98-anti	AGCATCTTGAAATGTAGTTGTtGAAGAATTATGTGCAAAATTTGCT
Cry51Aa-bt-codon-opt_pMON106128-mutation-99-sense	ACATTTCAAGAAGCTTCTACTgATATTGAATGGAATATTTCTCAACCA
Cry51Aa-bt-codon-opt_pMON106128-mutation-99-anti	CAGTAGAAGCTTCTTGAAATGtAGTTGTTGAAGAATTATGTGCAAAA
Cry51Aa-bt-codon-opt_pMON106128-mutation-100-sense	AACAACTACATTTCAATTTGCtTCTACTGATATTGAATGGAATATTTCTC
Cry51Aa-bt-codon-opt_pMON106128-mutation-100-anti	AGCAAATTGAAATGTAGTTGTtGAAGAATTATGTGCAAAATTTGCT
Cry51Aa-bt-codon-opt_pMON106128-mutation-101-sense	ACTACATTTCAAGGTGCTTCtACTGATATTGAATGGAATATTTCTCAA
Cry51Aa-bt-codon-opt_pMON106128-mutation-101-anti	AGAAGCACCTTGAAATGTAGtTGTTGAAGAATTATGTGCAAAATTT
Cry51Aa-bt-codon-opt_pMON106128-mutation-102-sense	CATTTCAACATGCTTCTACTgATATTGAATGGAATATTTCTCAACCA
Cry51Aa-bt-codon-opt_pMON106128-mutation-102-anti	CAGTAGAAGCATGTTGAAATgTAGTTGTTGAAGAATTATGTGCAAAA
Cry51Aa-bt-codon-opt_pMON106128-mutation-103-sense	AACAACTACATTTCAAATTGCtTCTACTGATATTGAATGGAATATTTCTC
Cry51Aa-bt-codon-opt_pMON106128-mutation-103-anti	AGCAATTTGAAATGTAGTTGTtGAAGAATTATGTGCAAAATTTGCT
Cry51Aa-bt-codon-opt_pMON106128-mutation-104-sense	AACAACTACATTTCAAAAAGCtTCTACTGATATTGAATGGAATATTTCTC
Cry51Aa-bt-codon-opt_pMON106128-mutation-104-anti	AGCTTTTTGAAATGTAGTTGTtGAAGAATTATGTGCAAAATTTGCT
Cry51Aa-bt-codon-opt_pMON106128-mutation-105-sense	CAACTACATTTCAATTAGCTTCtACTGATATTGAATGGAATATTTCTCAA
Cry51Aa-bt-codon-opt_pMON106128-mutation-105-anti	AGAAGCTAATTGAAATGTAGTTgTTGAAGAATTATGTGCAAAATTTG
Cry51Aa-bt-codon-opt_pMON106128-mutation-106-sense	TTTCAAATGGCTTCTACTGaTATTGAATGGAATATTTCTCAACCA
Cry51Aa-bt-codon-opt_pMON106128-mutation-106-anti	TCAGTAGAAGCCATTTGAAaTGTAGTTGTTGAAGAATTATGTGCA
Cry51Aa-bt-codon-opt_pMON106128-mutation-107-sense	AACTACATTTCAAAATGCTTCtACTGATATTGAATGGAATATTTCTCAA
Cry51Aa-bt-codon-opt_pMON106128-mutation-107-anti	AGAAGCATTTTGAAATGTAGTtGTTGAAGAATTATGTGCAAAATTTG
Cry51Aa-bt-codon-opt_pMON106128-mutation-108-sense	ACTACATTTCAACCAGCTTCtACTGATATTGAATGGAATATTTCTCAA
Cry51Aa-bt-codon-opt_pMON106128-mutation-108-anti	AGAAGCTGGTTGAAATGTAGtTGTTGAAGAATTATGTGCAAAATTT
Cry51Aa-bt-codon-opt_pMON106128-mutation-109-sense	CAACTACATTTCAACGTGCtTCTACTGATATTGAATGGAATATTTCTC
Cry51Aa-bt-codon-opt_pMON106128-mutation-109-anti	AGCACGTTGAAATGTAGTTgTTGAAGAATTATGTGCAAAATTTG
Cry51Aa-bt-codon-opt_pMON106128-mutation-110-sense	AACAACTACATTTCAATCTGCtTCTACTGATATTGAATGGAATATTTCTC
Cry51Aa-bt-codon-opt_pMON106128-mutation-110-anti	AGCAGATTGAAATGTAGTTGTtGAAGAATTATGTGCAAAATTTGCT
Cry51Aa-bt-codon-opt_pMON106128-mutation-111-sense	AACAACTACATTTCAAACAGCtTCTACTGATATTGAATGGAATATTTCTC
Cry51Aa-bt-codon-opt_pMON106128-mutation-111-anti	AGCTGTTTGAAATGTAGTTGTtGAAGAATTATGTGCAAAATTTGCT
Cry51Aa-bt-codon-opt_pMON106128-mutation-112-sense	ACATTTCAAGTAGCTTCTACTGaTATTGAATGGAATATTTCTCAACCA
Cry51Aa-bt-codon-opt_pMON106128-mutation-112-anti	TCAGTAGAAGCTACTTGAAATGtAGTTGTTGAAGAATTATGTGCAAAA
Cry51Aa-bt-codon-opt_pMON106128-mutation-113-sense	TTTCAATGGGCTTCTACTgATATTGAATGGAATATTTCTCAACCA
Cry51Aa-bt-codon-opt_pMON106128-mutation-113-anti	CAGTAGAAGCCCATTGAAaTGTAGTTGTTGAAGAATTATGTGCA
Cry51Aa-bt-codon-opt_pMON106128-mutation-114-sense	CAACAACTACATTTCAATATGCtTCTACTGATATTGAATGGAATATTTCTC
Cry51Aa-bt-codon-opt_pMON106128-mutation-114-anti	AGCATATTGAAATGTAGTTGTTgAAGAATTATGTGCAAAATTTGCTT
Cry51Aa-bt-codon-opt_pMON106128-mutation-134-sense	ATTTCAACAGGCTGCAAcTGATATTGAATGGAATATTTCTCAA
Cry51Aa-bt-codon-opt_pMON106128-mutation-134-anti	GTTGCAGCCTGTTGAAAtGTAGTTGTTGAAGAATTATGTGCA
Cry51Aa-bt-codon-opt_pMON106128-mutation-135-sense	TTTCAACAGGCTTGTACTGaTATTGAATGGAATATTTCTCAACC
Cry51Aa-bt-codon-opt_pMON106128-mutation-135-anti	TCAGTACAAGCCTGTTGAAaTGTAGTTGTTGAAGAATTATGTGC
Cry51Aa-bt-codon-opt_pMON106128-mutation-136-sense	TTTCAACAGGCTGATACTGaTATTGAATGGAATATTTCTCAACC
Cry51Aa-bt-codon-opt_pMON106128-mutation-136-anti	TCAGTATCAGCCTGTTGAAaTGTAGTTGTTGAAGAATTATGTGC
Cry51Aa-bt-codon-opt_pMON106128-mutation-137-sense	TTTCAACAGGCTGAAACTgATATTGAATGGAATATTTCTCAACC
Cry51Aa-bt-codon-opt_pMON106128-mutation-137-anti	CAGTTTCAGCCTGTTGAAaTGTAGTTGTTGAAGAATTATGTGC
Cry51Aa-bt-codon-opt_pMON106128-mutation-138-sense	TTTCAACAGGCTTTTACTGaTATTGAATGGAATATTTCTCAACC
Cry51Aa-bt-codon-opt_pMON106128-mutation-138-anti	TCAGTAAAAGCCTGTTGAAaTGTAGTTGTTGAAGAATTATGTGC
Cry51Aa-bt-codon-opt_pMON106128-mutation-139-sense	TTTCAACAGGCTGGTACTgATATTGAATGGAATATTTCTCAACC
Cry51Aa-bt-codon-opt_pMON106128-mutation-139-anti	CAGTACCAGCCTGTTGAAaTGTAGTTGTTGAAGAATTATGTGC
Cry51Aa-bt-codon-opt_pMON106128-mutation-140-sense	TTTCAACAGGCTCATACTGaTATTGAATGGAATATTTCTCAACC
Cry51Aa-bt-codon-opt_pMON106128-mutation-140-anti	TCAGTATGAGCCTGTTGAAaTGTAGTTGTTGAAGAATTATGTGC
Cry51Aa-bt-codon-opt_pMON106128-mutation-141-sense	GGCTATTACTGATATTGAATGgAATATTTCTCAACCAGTACTAGTACCA
Cry51Aa-bt-codon-opt_pMON106128-mutation-141-anti	CCATTCAATATCAGTAATAGCcTGTTGAAATGTAGTTGTTGAAGAA
Cry51Aa-bt-codon-opt_pMON106128-mutation-142-sense	TTTCAACAGGCTAAAACTGaTATTGAATGGAATATTTCTCAACC
Cry51Aa-bt-codon-opt_pMON106128-mutation-142-anti	TCAGTTTTAGCCTGTTGAAaTGTAGTTGTTGAAGAATTATGTGC
Cry51Aa-bt-codon-opt_pMON106128-mutation-143-sense	TTTCAACAGGCTTTAACTGaTATTGAATGGAATATTTCTCAACC
Cry51Aa-bt-codon-opt_pMON106128-mutation-143-anti	TCAGTTAAAGCCTGTTGAAaTGTAGTTGTTGAAGAATTATGTGC
Cry51Aa-bt-codon-opt_pMON106128-mutation-144-sense	TTTCAACAGGCTATGACTGaTATTGAATGGAATATTTCTCAACC
Cry51Aa-bt-codon-opt_pMON106128-mutation-144-anti	TCAGTCATAGCCTGTTGAAaTGTAGTTGTTGAAGAATTATGTGC
Cry51Aa-bt-codon-opt_pMON106128-mutation-145-sense	GGCTAATACTGATATTGAATGgAATATTTCTCAACCAGTACTAGTACCA
Cry51Aa-bt-codon-opt_pMON106128-mutation-145-anti	CCATTCAATATCAGTATTAGCcTGTTGAAATGTAGTTGTTGAAGAA
Cry51Aa-bt-codon-opt_pMON106128-mutation-146-sense	TTCAACAGGCTCCAACTgATATTGAATGGAATATTTCTCAACC
Cry51Aa-bt-codon-opt_pMON106128-mutation-146-anti	CAGTTGGAGCCTGTTGAaATGTAGTTGTTGAAGAATTATGTGC
Cry51Aa-bt-codon-opt_pMON106128-mutation-147-sense	TTTCAACAGGCTCAAACTgATATTGAATGGAATATTTCTCAACC
Cry51Aa-bt-codon-opt_pMON106128-mutation-147-anti	CAGTTTGAGCCTGTTGAAaTGTAGTTGTTGAAGAATTATGTGC
Cry51Aa-bt-codon-opt_pMON106128-mutation-148-sense	TTTCAACAGGCTCGTACTgATATTGAATGGAATATTTCTCAACC
Cry51Aa-bt-codon-opt_pMON106128-mutation-148-anti	CAGTACGAGCCTGTTGAAaTGTAGTTGTTGAAGAATTATGTGC
Cry51Aa-bt-codon-opt_pMON106128-mutation-149-sense	TTTCAACAGGCTACAACTGaTATTGAATGGAATATTTCTCAACC
Cry51Aa-bt-codon-opt_pMON106128-mutation-149-anti	TCAGTTGTAGCCTGTTGAAaTGTAGTTGTTGAAGAATTATGTGC
Cry51Aa-bt-codon-opt_pMON106128-mutation-150-sense	TTTCAACAGGCTGTAACTGaTATTGAATGGAATATTTCTCAACC
Cry51Aa-bt-codon-opt_pMON106128-mutation-150-anti	TCAGTTACAGCCTGTTGAAaTGTAGTTGTTGAAGAATTATGTGC
Cry51Aa-bt-codon-opt_pMON106128-mutation-151-sense	TTCAACAGGCTTGGACTgATATTGAATGGAATATTTCTCAACC
Cry51Aa-bt-codon-opt_pMON106128-mutation-151-anti	CAGTCCAAGCCTGTTGAaATGTAGTTGTTGAAGAATTATGTGC
Cry51Aa-bt-codon-opt_pMON106128-mutation-152-sense	ACATTTCAACAGGCTTATACTgATATTGAATGGAATATTTCTCAACC
Cry51Aa-bt-codon-opt_pMON106128-mutation-152-anti	CAGTATAAGCCTGTTGAAATGtAGTTGTTGAAGAATTATGTGCAA
Cry51Aa-bt-codon-opt_pMON106128-mutation-229-sense	ATGGAATATTGCACAACCaGTACTAGTACCACCTAGAAAACAAG
Cry51Aa-bt-codon-opt_pMON106128-mutation-229-anti	TGGTTGTGCAATATTCCAtTCAATATCAGTAGAAGCCTGTT
Cry51Aa-bt-codon-opt_pMON106128-mutation-230-sense	ATGGAATATTTGTCAACCAGtACTAGTACCACCTAGAAAACAAGT
Cry51Aa-bt-codon-opt_pMON106128-mutation-230-anti	ACTGGTTGACAAATATTCCAtTCAATATCAGTAGAAGCCTGTT
Cry51Aa-bt-codon-opt_pMON106128-mutation-231-sense	ATGGAATATTGATCAACCAGtACTAGTACCACCTAGAAAACAAGT
Cry51Aa-bt-codon-opt_pMON106128-mutation-231-anti	ACTGGTTGATCAATATTCCAtTCAATATCAGTAGAAGCCTGTT
Cry51Aa-bt-codon-opt_pMON106128-mutation-232-sense	ATGGAATATTGAACAACCAGtACTAGTACCACCTAGAAAACAAGT
Cry51Aa-bt-codon-opt_pMON106128-mutation-232-anti	ACTGGTTGTTCAATATTCCAtTCAATATCAGTAGAAGCCTGTT
Cry51Aa-bt-codon-opt_pMON106128-mutation-233-sense	AATGGAATATTTTTCAACCAgTACTAGTACCACCTAGAAAACAAGT
Cry51Aa-bt-codon-opt_pMON106128-mutation-233-anti	CTGGTTGAAAAATATTCCATtCAATATCAGTAGAAGCCTGTTG
Cry51Aa-bt-codon-opt_pMON106128-mutation-234-sense	TGGAATATTGGTCAACCAgTACTAGTACCACCTAGAAAACAAGT
Cry51Aa-bt-codon-opt_pMON106128-mutation-234-anti	CTGGTTGACCAATATTCCaTTCAATATCAGTAGAAGCCTGT
Cry51Aa-bt-codon-opt_pMON106128-mutation-235-sense	ATGGAATATTCATCAACCAGtACTAGTACCACCTAGAAAACAAGT
Cry51Aa-bt-codon-opt_pMON106128-mutation-235-anti	ACTGGTTGATGAATATTCCAtTCAATATCAGTAGAAGCCTGTT
Cry51Aa-bt-codon-opt_pMON106128-mutation-236-sense	GAATGGAATATTATTCAACCAgTACTAGTACCACCTAGAAAACAAGT
Cry51Aa-bt-codon-opt_pMON106128-mutation-236-anti	CTGGTTGAATAATATTCCATTcAATATCAGTAGAAGCCTGTTGA
Cry51Aa-bt-codon-opt_pMON106128-mutation-237-sense	GAATGGAATATTAAACAACCAgTACTAGTACCACCTAGAAAACAAGT
Cry51Aa-bt-codon-opt_pMON106128-mutation-237-anti	CTGGTTGTTTAATATTCCATTcAATATCAGTAGAAGCCTGTTGA
Cry51Aa-bt-codon-opt_pMON106128-mutation-238-sense	GAATGGAATATTTTACAACCAgTACTAGTACCACCTAGAAAACAAGT
Cry51Aa-bt-codon-opt_pMON106128-mutation-238-anti	CTGGTTGTAAAATATTCCATTcAATATCAGTAGAAGCCTGTTGA
Cry51Aa-bt-codon-opt_pMON106128-mutation-239-sense	TGGAATATTATGCAACCAGTaCTAGTACCACCTAGAAAACAAGTT
Cry51Aa-bt-codon-opt_pMON106128-mutation-239-anti	TACTGGTTGCATAATATTCCaTTCAATATCAGTAGAAGCCTGT
Cry51Aa-bt-codon-opt_pMON106128-mutation-240-sense	GAATGGAATATTAATCAACCAgTACTAGTACCACCTAGAAAACAAGT
Cry51Aa-bt-codon-opt_pMON106128-mutation-240-anti	CTGGTTGATTAATATTCCATTcAATATCAGTAGAAGCCTGTTGA
Cry51Aa-bt-codon-opt_pMON106128-mutation-241-sense	TGGAATATTCCACAACCAgTACTAGTACCACCTAGAAAACAAGT
Cry51Aa-bt-codon-opt_pMON106128-mutation-241-anti	CTGGTTGTGGAATATTCCaTTCAATATCAGTAGAAGCCTGT
Cry51Aa-bt-codon-opt_pMON106128-mutation-242-sense	ATGGAATATTCAACAACCAGtACTAGTACCACCTAGAAAACAAGT
Cry51Aa-bt-codon-opt_pMON106128-mutation-242-anti	ACTGGTTGTTGAATATTCCAtTCAATATCAGTAGAAGCCTGTT
Cry51Aa-bt-codon-opt_pMON106128-mutation-243-sense	TGGAATATTCGTCAACCAgTACTAGTACCACCTAGAAAACAAGT
Cry51Aa-bt-codon-opt_pMON106128-mutation-243-anti	CTGGTTGACGAATATTCCaTTCAATATCAGTAGAAGCCTGT
Cry51Aa-bt-codon-opt_pMON106128-mutation-244-sense	AATGGAATATTACACAACCAGtACTAGTACCACCTAGAAAACAAGT
Cry51Aa-bt-codon-opt_pMON106128-mutation-244-anti	ACTGGTTGTGTAATATTCCATtCAATATCAGTAGAAGCCTGTTG
Cry51Aa-bt-codon-opt_pMON106128-mutation-245-sense	AATGGAATATTGTACAACCAGtACTAGTACCACCTAGAAAACAAGT
Cry51Aa-bt-codon-opt_pMON106128-mutation-245-anti	ACTGGTTGTACAATATTCCATtCAATATCAGTAGAAGCCTGTTG
Cry51Aa-bt-codon-opt_pMON106128-mutation-246-sense	GGAATATTTGGCAACCAgTACTAGTACCACCTAGAAAACAAGT
Cry51Aa-bt-codon-opt_pMON106128-mutation-246-anti	CTGGTTGCCAAATATTCcATTCAATATCAGTAGAAGCCTG
Cry51Aa-bt-codon-opt_pMON106128-mutation-247-sense	TTGAATGGAATATTTATCAACcAGTACTAGTACCACCTAGAAAACAA
Cry51Aa-bt-codon-opt_pMON106128-mutation-247-anti	GGTTGATAAATATTCCATTCAaTATCAGTAGAAGCCTGTTGAAA
Cry51Aa-bt-codon-opt_pMON106128-mutation-1-sense	AAGACAACTACAACTACAGCAAcAAGTACAACTAATGGATGGACAGAAGG
Cry51Aa-bt-codon-opt_pMON106128-mutation-1-anti	GTTGCTGTAGTTGTAGTTGTCTtTTTTGCAAAACTTACTGTTTGACTCTG
Cry51Aa-bt-codon-opt_pMON106128-mutation-2-sense	AAAGACAACTACAACTACATGTACaAGTACAACTAATGGATGGACAGAAGG
Cry51Aa-bt-codon-opt_pMON106128-mutation-2-anti	TGTACATGTAGTTGTAGTTGTCTTtTTTGCAAAACTTACTGTTTGACTCTG
Cry51Aa-bt-codon-opt_pMON106128-mutation-3-sense	TACAGATACAAGTACAACTAATGGaTGGACAGAAGGAGGTAAAATTTCTG
Cry51Aa-bt-codon-opt_pMON106128-mutation-3-anti	TCCATTAGTTGTACTTGTATCTGTaGTTGTAGTTGTCTTTTTTGCAAAACTTA
Cry51Aa-bt-codon-opt_pMON106128-mutation-4-sense	ACAGAAACAAGTACAACTAATGgATGGACAGAAGGAGGTAAAATTTCTG
Cry51Aa-bt-codon-opt_pMON106128-mutation-4-anti	CCATTAGTTGTACTTGTTTCTGtAGTTGTAGTTGTCTTTTTTGCAAAACTT
Cry51Aa-bt-codon-opt_pMON106128-mutation-5-sense	ACATTTACAAGTACAACTAATGGaTGGACAGAAGGAGGTAAAATTTCTG
Cry51Aa-bt-codon-opt_pMON106128-mutation-5-anti	TCCATTAGTTGTACTTGTAAATGtAGTTGTAGTTGTCTTTTTTGCAAAACTT
Cry51Aa-bt-codon-opt_pMON106128-mutation-6-sense	ACAGGTACAAGTACAACTAATGgATGGACAGAAGGAGGTAAAATTTCTG
Cry51Aa-bt-codon-opt_pMON106128-mutation-6-anti	CCATTAGTTGTACTTGTACCTGtAGTTGTAGTTGTCTTTTTTGCAAAACTT
Cry51Aa-bt-codon-opt_pMON106128-mutation-7-sense	AAAGACAACTACAACTACACATACaAGTACAACTAATGGATGGACAGAAGG
Cry51Aa-bt-codon-opt_pMON106128-mutation-7-anti	TGTATGTGTAGTTGTAGTTGTCTTtTTTGCAAAACTTACTGTTTGACTCTG
Cry51Aa-bt-codon-opt_pMON106128-mutation-8-sense	CTACAATTACAAGTACAACTAATGgATGGACAGAAGGAGGTAAAATTTCTG
Cry51Aa-bt-codon-opt_pMON106128-mutation-8-anti	CCATTAGTTGTACTTGTAATTGTAgTTGTAGTTGTCTTTTTTGCAAAACTTAC
Cry51Aa-bt-codon-opt_pMON106128-mutation-9-sense	AAGACAACTACAACTACAAAAACaAGTACAACTAATGGATGGACAGAAGG
Cry51Aa-bt-codon-opt_pMON106128-mutation-9-anti	TGTTTTTGTAGTTGTAGTTGTCTtTTTTGCAAAACTTACTGTTTGACTCTG
Cry51Aa-bt-codon-opt_pMON106128-mutation-10-sense	CTACATTAACAAGTACAACTAATGgATGGACAGAAGGAGGTAAAATTTCTG
Cry51Aa-bt-codon-opt_pMON106128-mutation-10-anti	CCATTAGTTGTACTTGTTAATGTAgTTGTAGTTGTCTTTTTTGCAAAACTTAC
Cry51Aa-bt-codon-opt_pMON106128-mutation-11-sense	AAGACAACTACAACTACAATGACaAGTACAACTAATGGATGGACAGAAGG
Cry51Aa-bt-codon-opt_pMON106128-mutation-11-anti	TGTCATTGTAGTTGTAGTTGTCTtTTTTGCAAAACTTACTGTTTGACTCTG
Cry51Aa-bt-codon-opt_pMON106128-mutation-12-sense	CTACAAATACAAGTACAACTAATGgATGGACAGAAGGAGGTAAAATTTCTG
Cry51Aa-bt-codon-opt_pMON106128-mutation-12-anti	CCATTAGTTGTACTTGTATTTGTAgTTGTAGTTGTCTTTTTTGCAAAACTTAC
Cry51Aa-bt-codon-opt_pMON106128-mutation-13-sense	ACAACTACACCAACAAGTACAAcTAATGGATGGACAGAAGGAGGTAAA
Cry51Aa-bt-codon-opt_pMON106128-mutation-13-anti	GTTGTACTTGTTGGTGTAGTTGtAGTTGTCTTTTTTGCAAAACTTACTGTT
Cry51Aa-bt-codon-opt_pMON106128-mutation-14-sense	AAGACAACTACAACTACACAAACaAGTACAACTAATGGATGGACAGAAGG
Cry51Aa-bt-codon-opt_pMON106128-mutation-14-anti	TGTTTGTGTAGTTGTAGTTGTCTtTTTTGCAAAACTTACTGTTTGACTCTG
Cry51Aa-bt-codon-opt_pMON106128-mutation-15-sense	AAGACAACTACAACTACACGTACaAGTACAACTAATGGATGGACAGAAGG
Cry51Aa-bt-codon-opt_pMON106128-mutation-15-anti	TGTACGTGTAGTTGTAGTTGTCTtTTTTGCAAAACTTACTGTTTGACTCTG
Cry51Aa-bt-codon-opt_pMON106128-mutation-16-sense	AAGACAACTACAACTACAACAACaAGTACAACTAATGGATGGACAGAAGG
Cry51Aa-bt-codon-opt_pMON106128-mutation-16-anti	TGTTGTTGTAGTTGTAGTTGTCTtTTTTGCAAAACTTACTGTTTGACTCTG
Cry51Aa-bt-codon-opt_pMON106128-mutation-17-sense	TACAGTAACAAGTACAACTAATGGaTGGACAGAAGGAGGTAAAATTTCTG
Cry51Aa-bt-codon-opt_pMON106128-mutation-17-anti	TCCATTAGTTGTACTTGTTACTGTaGTTGTAGTTGTCTTTTTTGCAAAACTTA
Cry51Aa-bt-codon-opt_pMON106128-mutation-18-sense	CATGGACAAGTACAACTAATGgATGGACAGAAGGAGGTAAAATTTCTG
Cry51Aa-bt-codon-opt_pMON106128-mutation-18-anti	CCATTAGTTGTACTTGTCCATgTAGTTGTAGTTGTCTTTTTTGCAAAACTT
Cry51Aa-bt-codon-opt_pMON106128-mutation-19-sense	CATATACAAGTACAACTAATGGATgGACAGAAGGAGGTAAAATTTCTGATACA
Cry51Aa-bt-codon-opt_pMON106128-mutation-19-anti	CATCCATTAGTTGTACTTGTATATgTAGTTGTAGTTGTCTTTTTTGCAAAACTT
Cry51Aa-bt-codon-opt_pMON106128-mutation-248-sense	TTGCAATACCAATGGATCtAATGACTACGATAGATTCTACTGAACA
Cry51Aa-bt-codon-opt_pMON106128-mutation-248-anti	AGATCCATTGGTATTGCAaAATTCCCACCCATAATAACTAGAG
Cry51Aa-bt-codon-opt_pMON106128-mutation-249-sense	TGGGAATTTTTGTATACCAaTGGATCTAATGACTACGATAGATTCT
Cry51Aa-bt-codon-opt_pMON106128-mutation-249-anti	TTGGTATACAAAAATTCCCaCCCATAATAACTAGAGTAGCCACA
Cry51Aa-bt-codon-opt_pMON106128-mutation-250-sense	GGGTGGGAATTTTGATATAcCAATGGATCTAATGACTACGATAGA
Cry51Aa-bt-codon-opt_pMON106128-mutation-250-anti	GTATATCAAAATTCCCACCcATAATAACTAGAGTAGCCACAACTTGT
Cry51Aa-bt-codon-opt_pMON106128-mutation-251-sense	TGGGAATTTTGAAATACCaATGGATCTAATGACTACGATAGATTC
Cry51Aa-bt-codon-opt_pMON106128-mutation-251-anti	TGGTATTTCAAAATTCCCaCCCATAATAACTAGAGTAGCCACA
Cry51Aa-bt-codon-opt_pMON106128-mutation-252-sense	GGGTGGGAATTTTTTTATAcCAATGGATCTAATGACTACGATAGA
Cry51Aa-bt-codon-opt_pMON106128-mutation-252-anti	GTATAAAAAAATTCCCACCcATAATAACTAGAGTAGCCACAACTTGT
Cry51Aa-bt-codon-opt_pMON106128-mutation-253-sense	TGGGAATTTTGGTATACCaATGGATCTAATGACTACGATAGATTC
Cry51Aa-bt-codon-opt_pMON106128-mutation-253-anti	TGGTATACCAAAATTCCCaCCCATAATAACTAGAGTAGCCACA
Cry51Aa-bt-codon-opt_pMON106128-mutation-254-sense	GGGTGGGAATTTTCATATAcCAATGGATCTAATGACTACGATAGA
Cry51Aa-bt-codon-opt_pMON106128-mutation-254-anti	GTATATGAAAATTCCCACCcATAATAACTAGAGTAGCCACAACTTGT
Cry51Aa-bt-codon-opt_pMON106128-mutation-255-sense	GGAATTTTATTATACCAATGGaTCTAATGACTACGATAGATTCTACTGAA
Cry51Aa-bt-codon-opt_pMON106128-mutation-255-anti	TCCATTGGTATAATAAAATTCcCACCCATAATAACTAGAGTAGCCA
Cry51Aa-bt-codon-opt_pMON106128-mutation-256-sense	GGGTGGGAATTTTAAAATAcCAATGGATCTAATGACTACGATAGA
Cry51Aa-bt-codon-opt_pMON106128-mutation-256-anti	GTATTTTAAAATTCCCACCcATAATAACTAGAGTAGCCACAACTTGT
Cry51Aa-bt-codon-opt_pMON106128-mutation-257-sense	GGGTGGGAATTTTTTAATAcCAATGGATCTAATGACTACGATAGA
Cry51Aa-bt-codon-opt_pMON106128-mutation-257-anti	GTATTAAAAAATTCCCACCcATAATAACTAGAGTAGCCACAACTTGT
Cry51Aa-bt-codon-opt_pMON106128-mutation-258-sense	GGGTGGGAATTTTATGATAcCAATGGATCTAATGACTACGATAGA
Cry51Aa-bt-codon-opt_pMON106128-mutation-258-anti	GTATCATAAAATTCCCACCcATAATAACTAGAGTAGCCACAACTTGT
Cry51Aa-bt-codon-opt_pMON106128-mutation-259-sense	GGAATTTTAATATACCAATGGaTCTAATGACTACGATAGATTCTACTGAA
Cry51Aa-bt-codon-opt_pMON106128-mutation-259-anti	TCCATTGGTATATTAAAATTCcCACCCATAATAACTAGAGTAGCCA
Cry51Aa-bt-codon-opt_pMON106128-mutation-260-sense	GGTGGGAATTTTCCAATAcCAATGGATCTAATGACTACGATAGA
Cry51Aa-bt-codon-opt_pMON106128-mutation-260-anti	GTATTGGAAAATTCCCACcCATAATAACTAGAGTAGCCACAACTTG
Cry51Aa-bt-codon-opt_pMON106128-mutation-261-sense	TGGGAATTTTCAAATACCaATGGATCTAATGACTACGATAGATTC
Cry51Aa-bt-codon-opt_pMON106128-mutation-261-anti	TGGTATTTGAAAATTCCCaCCCATAATAACTAGAGTAGCCACA
Cry51Aa-bt-codon-opt_pMON106128-mutation-262-sense	TGGGAATTTTCGTATACCaATGGATCTAATGACTACGATAGATTC
Cry51Aa-bt-codon-opt_pMON106128-mutation-262-anti	TGGTATACGAAAATTCCCaCCCATAATAACTAGAGTAGCCACA
Cry51Aa-bt-codon-opt_pMON106128-mutation-263-sense	TGGGTGGGAATTTTTCTAtACCAATGGATCTAATGACTACGA
Cry51Aa-bt-codon-opt_pMON106128-mutation-263-anti	ATAGAAAAATTCCCACCCaTAATAACTAGAGTAGCCACAACTTGTT
Cry51Aa-bt-codon-opt_pMON106128-mutation-264-sense	TGGGAATTTTGTAATACCAaTGGATCTAATGACTACGATAGATTCT
Cry51Aa-bt-codon-opt_pMON106128-mutation-264-anti	TTGGTATTACAAAATTCCCaCCCATAATAACTAGAGTAGCCACA
Cry51Aa-bt-codon-opt_pMON106128-mutation-265-sense	GGTGGGAATTTTTGGATAcCAATGGATCTAATGACTACGATAGA
Cry51Aa-bt-codon-opt_pMON106128-mutation-265-anti	GTATCCAAAAATTCCCACcCATAATAACTAGAGTAGCCACAACTTG
Cry51Aa-bt-codon-opt_pMON106128-mutation-266-sense	TATGGGTGGGAATTTTTATAtACCAATGGATCTAATGACTACGA
Cry51Aa-bt-codon-opt_pMON106128-mutation-266-anti	ATATAAAAATTCCCACCCATaATAACTAGAGTAGCCACAACTTGTTT
Cry51Aa-bt-codon-opt_pMON106128-mutation-172-sense	AAGCAAATATTTCTCAACCAgTACTAGTACCACCTAGAAAACAAGT
Cry51Aa-bt-codon-opt_pMON106128-mutation-172-anti	CTGGTTGAGAAATATTTGCTtCAATATCAGTAGAAGCCTGTTG
Cry51Aa-bt-codon-opt_pMON106128-mutation-173-sense	TGAATGTAATATTTCTCAACCAgTACTAGTACCACCTAGAAAACAAGT
Cry51Aa-bt-codon-opt_pMON106128-mutation-173-anti	CTGGTTGAGAAATATTACATTCaATATCAGTAGAAGCCTGTTGAA
Cry51Aa-bt-codon-opt_pMON106128-mutation-174-sense	TGAAGATAATATTTCTCAACCAgTACTAGTACCACCTAGAAAACAAGT
Cry51Aa-bt-codon-opt_pMON106128-mutation-174-anti	CTGGTTGAGAAATATTATCTTCaATATCAGTAGAAGCCTGTTGAA
Cry51Aa-bt-codon-opt_pMON106128-mutation-175-sense	TTGAAGAAAATATTTCTCAACcAGTACTAGTACCACCTAGAAAACAA
Cry51Aa-bt-codon-opt_pMON106128-mutation-175-anti	GGTTGAGAAATATTTTCTTCAaTATCAGTAGAAGCCTGTTGAAA
Cry51Aa-bt-codon-opt_pMON106128-mutation-176-sense	TGAATTTAATATTTCTCAACCAgTACTAGTACCACCTAGAAAACAAGT
Cry51Aa-bt-codon-opt_pMON106128-mutation-176-anti	CTGGTTGAGAAATATTAAATTCaATATCAGTAGAAGCCTGTTGAA
Cry51Aa-bt-codon-opt_pMON106128-mutation-177-sense	TTGAAGGTAATATTTCTCAACcAGTACTAGTACCACCTAGAAAACAA
Cry51Aa-bt-codon-opt_pMON106128-mutation-177-anti	GGTTGAGAAATATTACCTTCAaTATCAGTAGAAGCCTGTTGAAA
Cry51Aa-bt-codon-opt_pMON106128-mutation-178-sense	TGAACATAATATTTCTCAACCAgTACTAGTACCACCTAGAAAACAAGT
Cry51Aa-bt-codon-opt_pMON106128-mutation-178-anti	CTGGTTGAGAAATATTATGTTCaATATCAGTAGAAGCCTGTTGAA
Cry51Aa-bt-codon-opt_pMON106128-mutation-179-sense	TGAAATTAATATTTCTCAACCAgTACTAGTACCACCTAGAAAACAAGT
Cry51Aa-bt-codon-opt_pMON106128-mutation-179-anti	CTGGTTGAGAAATATTAATTTCaATATCAGTAGAAGCCTGTTGAA
Cry51Aa-bt-codon-opt_pMON106128-mutation-180-sense	TTGAAAAAAATATTTCTCAACcAGTACTAGTACCACCTAGAAAACAA
Cry51Aa-bt-codon-opt_pMON106128-mutation-180-anti	GGTTGAGAAATATTTTTTTCAaTATCAGTAGAAGCCTGTTGAAA
Cry51Aa-bt-codon-opt_pMON106128-mutation-181-sense	TGAATTAAATATTTCTCAACCAgTACTAGTACCACCTAGAAAACAAGT
Cry51Aa-bt-codon-opt_pMON106128-mutation-181-anti	CTGGTTGAGAAATATTTAATTCaATATCAGTAGAAGCCTGTTGAA
Cry51Aa-bt-codon-opt_pMON106128-mutation-182-sense	GAAATGAATATTTCTCAACCAgTACTAGTACCACCTAGAAAACAAGT
Cry51Aa-bt-codon-opt_pMON106128-mutation-182-anti	CTGGTTGAGAAATATTCATTTcAATATCAGTAGAAGCCTGTTGA
Cry51Aa-bt-codon-opt_pMON106128-mutation-183-sense	TGAAAATAATATTTCTCAACCAgTACTAGTACCACCTAGAAAACAAGT
Cry51Aa-bt-codon-opt_pMON106128-mutation-183-anti	CTGGTTGAGAAATATTATTTTCaATATCAGTAGAAGCCTGTTGAA
Cry51Aa-bt-codon-opt_pMON106128-mutation-184-sense	AACCAAATATTTCTCAACCAgTACTAGTACCACCTAGAAAACAAGT
Cry51Aa-bt-codon-opt_pMON106128-mutation-184-anti	CTGGTTGAGAAATATTTGGTtCAATATCAGTAGAAGCCTGTTG
Cry51Aa-bt-codon-opt_pMON106128-mutation-185-sense	GAACAAAATATTTCTCAACCAgTACTAGTACCACCTAGAAAACAAGT
Cry51Aa-bt-codon-opt_pMON106128-mutation-185-anti	CTGGTTGAGAAATATTTTGTTcAATATCAGTAGAAGCCTGTTGA
Cry51Aa-bt-codon-opt_pMON106128-mutation-186-sense	GAACGTAATATTTCTCAACCAgTACTAGTACCACCTAGAAAACAAGT
Cry51Aa-bt-codon-opt_pMON106128-mutation-186-anti	CTGGTTGAGAAATATTACGTTcAATATCAGTAGAAGCCTGTTGA
Cry51Aa-bt-codon-opt_pMON106128-mutation-187-sense	TGAATCTAATATTTCTCAACCAgTACTAGTACCACCTAGAAAACAAGT
Cry51Aa-bt-codon-opt_pMON106128-mutation-187-anti	CTGGTTGAGAAATATTAGATTCaATATCAGTAGAAGCCTGTTGAA
Cry51Aa-bt-codon-opt_pMON106128-mutation-188-sense	GAAACAAATATTTCTCAACCAgTACTAGTACCACCTAGAAAACAAGT
Cry51Aa-bt-codon-opt_pMON106128-mutation-188-anti	CTGGTTGAGAAATATTTGTTTcAATATCAGTAGAAGCCTGTTGA
Cry51Aa-bt-codon-opt_pMON106128-mutation-189-sense	TGAAGTAAATATTTCTCAACCAgTACTAGTACCACCTAGAAAACAAGT
Cry51Aa-bt-codon-opt_pMON106128-mutation-189-anti	CTGGTTGAGAAATATTTACTTCaATATCAGTAGAAGCCTGTTGAA
Cry51Aa-bt-codon-opt_pMON106128-mutation-190-sense	TTGAATATAATATTTCTCAACCAgTACTAGTACCACCTAGAAAACAAGT
Cry51Aa-bt-codon-opt_pMON106128-mutation-190-anti	CTGGTTGAGAAATATTATATTCAaTATCAGTAGAAGCCTGTTGAAA
Cry51Aa-ala1x-sense-S151A-pMON106128	TCAACAACTACATTTCAACAGGCTGCAACTGATATTGA
Cry51Aa-ala1x-sense-D153A-pMON106128	TTTCAACAGGCTTCTACTGCAATTGAATGGAATATTTCTCAAC
Cry51Aa-ala1x-sense-E155A-pMON106128	TTTCAACAGGCTTCTACTGATATTGCATGGAATATTTCTCAAC
Cry51Aa-ala1x-sense-W156A-pMON106128	TCTACTGATATTGAAGCAAATATTTCTCAACCAGTACTAG
Cry51Aa-ala1x-sense-I158A-pMON106128	TCTACTGATATTGAATGGAATGCATCTCAACCAGTACTAG
Cry51Aa-ala1x-sense-S159A-pMON106128	TCTACTGATATTGAATGGAATATTGCACAACCAGTACTAG
Cry51Aa-ala1x-sense-R167A-pMON106128	TCTCAACCAGTACTAGTACCACCTGCAAAACAAGTTGT
Cry51Aa-ala1x-sense-V175A-pMON106128	AGAAAACAAGTTGTGGCTACTCTAGCAATTATGGGTG
Cry51Aa-ala1x-sense-M177A-pMON106128	GTGGCTACTCTAGTTATTGCAGGTGGGAATTTTACTATAC
Cry51Aa-ala1x-sense-T182A-pMON106128	GTTATTATGGGTGGGAATTTTGCAATACCAATGGATCTAATGA
Cry51Aa-ala1x-sense-L187A-pMON106128	GGGAATTTTACTATACCAATGGATGCAATGACTACGATAGA
Cry51Aa-ala1x-sense-H196A-pMON106128	ATAGATTCTACTGAAGCATATTCTGGTTATCCAATATTGAC
Cry51Aa-ala1x-sense-Y197A-pMON106128	ATAGATTCTACTGAACATGCATCTGGTTATCCAATATTGAC
Cry51Aa-ala1x-sense-S198A-pMON106128	ATAGATTCTACTGAACATTATGCAGGTTATCCAATATTGAC
Cry51Aa-ala1x-sense-W205A-pMON106128	GGTTATCCAATATTGACGGCAATATCTTCACCTGATAATTCA
Cry51Aa-ala1x-sense-Y221A-pMON106128	GGTCCTTTTATGTCATGGGCATTCGCTAATTGGCCT
Cry51Aa-ala1x-sense-F232A-pMON106128	AATTTGCCGTCAGGGGCAGGGCCGTTGAATTCA
Cry51Aa-ala1x-sense-D238A-pMON106128	GGGTTCGGGCCGTTGAATTCAGCAAACACGGTTAC
Cry51Aa-ala1x-sense-T240A-pMON106128	TTGAATTCAGACAACGCAGTTACGTATACGGGGT
Cry51Aa-ala1x-sense-T242A-pMON106128	TTGAATTCAGACAACACGGTTGCATATACGGGGT
Cry51Aa-ala1x-sense-T244A-pMON106128	AACACGGTTACGTATGCAGGGTCCGTTGTGTCCCA
Cry51Aa-ala1x-sense-S246A-pMON106128	AACACGGTTACGTATACGGGGGCAGTTGTGTCCCA
Cry51Aa-ala1x-sense-V247A-pMON106128	AACACGGTTACGTATACGGGGTCCGCAGTGTCCCAAG
Cry51Aa-ala1x-sense-S249A-pMON106128	TATACGGGGTCCGTTGTGGCACAAGTTTCCGCTG
Cry51Aa-ala1x-sense-T271A-pMON106128	CAGTACGACATCCATAACCTGCGTGCAATCGAGAAAAC
Cry51Aa-ala1x-sense-I272A-pMON106128	CATAACCTGCGTACCGCAGAGAAAACCTGGTACG
Cry51Aa-ala1x-sense-R279A-pMON106128	ACCATCGAGAAAACCTGGTACGCGGCACATGCGACCCT
Cry51Aa-ala1x-sense-H284A-pMON106128	CGACATGCGACCCTCGCAAACGGCAAAAAGATCTC
Cry51Aa-ala1x-sense-S290A-pMON106128	CTCCACAACGGCAAAAAGATCGCAATCAACAACGT
Cry51Aa-ala1x-sense-N292A-pMON106128	AAAAAGATCTCGATCGCAAACGTCACCGAGATG
Cry51Aa-ala1x-sense-E296A-pMON106128	ATCAACAACGTCACCGCAATGGCCCCGAC
Cry51Aa-ala1x-sense-M297A-pMON106128	ATCAACAACGTCACCGAGGCAGCCCCGAC
Cry51Aa-ala1x-sense-T300A-pMON106128	ACCGAGATGGCCCCGGCATCGCCCATCAAGAC
Cry51Aa-ala1x-sense-P302A-pMON106128	ACCGAGATGGCCCCGACCTCGGCAATCAAGACCA
Cry51Aa-ala1x-sense-I303A-pMON106128	ACCGAGATGGCCCCGACCTCGCCCGCAAAGACCAACT
Cry51Aa-ala1x-sense-T305A-pMON106128	CCGACCTCGCCCATCAAGGCAAACTAACATGCAAGCTTGT
Cry51Aa-ala1x-anti-184_187-pMON106128	TATAGTAAAATTCCCACCCATAATAA
Cry51Aa-ala1x-anti-196_199-pMON106128	TTCAGTAGAATCTATCGTAGTCATTAGAT
Cry51Aa-ala1x-anti-204_207-pMON106128	CAATATTGGATAACCAGAATAATGTT
Cry51Aa-ala1x-anti-220_223-pMON106128	TGACATAAAAGGACCATTATATGAAT
Cry51Aa-ala1x-anti-232_235-pMON106128	CCCTGACGGCAAATTAGGCCA
Cry51Aa-ala1x-anti-236_239-pMON106128	CAACGGCCCGAACCCTGACGG
Cry51Aa-ala1x-anti-240_243-pMON106128	GTTGTCTGAATTCAACGGCCC
Cry51Aa-ala1x-anti-244_247-pMON106128	ATACGTAACCGTGTTGTCTGAAT
Cry51Aa-ala1x-anti-248_251-pMON106128	AACGGACCCCGTATACGTAAC
Cry51Aa-ala1x-anti-268_271-pMON106128	ATGGATGTCGTACTGGTCGAA
Cry51Aa-ala1x-anti-272_275-pMON106128	GGTACGCAGGTTATGGATGTC
Cry51Aa-ala1x-anti-276_279-pMON106128	GGTTTTCTCGATGGTACGCAG
Cry51Aa-ala1x-anti-284_287-pMON106128	GAGGGTCGCATGTCGCGCGTA
Cry51Aa-ala1x-anti-288_291-pMON106128	TTTGCCGTTGTGGAGGGTCGC
Cry51Aa-ala1x-anti-292_295-pMON106128	GATCGAGATCTTTTTGCCGTT
Cry51Aa-ala1x-anti-296_299-pMON106128	GGTGACGTTGTTGATCGAGAT
Cry51Aa-ala1x-anti-300_303-pMON106128	CGGGGCCATCTCGGTGACGTT
Cry51Aa-ala1x-anti-304_307-pMON106128	CTTGATGGGCGAGGTCGGGGC
TIC834_PFL_N137T-sense	ACAACTATTGAAGCAACATTTGCACATAATTCTTC
TIC834_PFL_N137T-anti	TGCTTCAATAGTTGTGCTATTTTTTCCACCTC
TIC834_PFL_E135S-sense	AAATAGCACAACTATTTCTGCAAATTTTGCACATAATTC
TIC834_PFL_E135S-anti	AATAGTTGTGCTATTTTTTCCACCTCCTTCTC
TIC834_PFL_E135S_N137T-sense	AAATAGCACAACTATTTCTGCAACATTTGCACATAATTCTTC
TIC834_PFL_E135S_N137T-anti	AATAGTTGTGCTATTTTTTCCACCTCCTTCTC
TIC834_PFL_E135T_N137D-sense	AAATAGCACAACTATTACAGCAGATTTTGCACATAATTCTTC
TIC834_PFL_E135T_N137D-anti	AATAGTTGTGCTATTTTTTCCACCTCCTTCTC
